# Supplementary material for: Threshold Effects of Straw Returning Amounts on Bacterial Colonization in Black Soil
Source: Microorganisms. 2025 Jul 31;13(8):1797. doi: 10.3390/microorganisms13081797 (PMC12388704; doi:10.3390/microorganisms13081797)
Supplement: Supplementary file 1 [file microorganisms-13-01797-s001.zip]

Archive with 3 entries (3 files):
- Attachment S1.pdf
- Attachment S2.xlsx
- Attachment S3.xls
