# Supplementary material for: Threshold Effects of Straw Returning Amounts on Bacterial Colonization in Black Soil
Source: Microorganisms. 2025 Jul 31;13(8):1797. doi: 10.3390/microorganisms13081797 (PMC12388704; doi:10.3390/microorganisms13081797)
Supplement: Supplementary file 1 [file microorganisms-13-01797-s001.zip › Attachment S2.xlsx]

## Sheet: Environmental factors
Treatment	BD	Ph	SOC	TN	TP	TK	AN	AP	AK
0	1.42	6.39	10.88	0.35	0.42	21.36	0.15	0.029	0.12
0	1.45	6.48	10.84	0.36	0.42	20.89	0.13	0.029	0.08
0	1.42	6.63	11.28	0.37	0.44	23.24	0.14	0.032	0.1
3	1.33	6.66	12.58	0.69	0.48	22.66	0.16	0.038	0.22
3	1.32	6.65	13.03	0.69	0.49	21.74	0.19	0.039	0.23
3	1.34	6.79	13.3	0.72	0.53	23.97	0.16	0.043	0.21
4.5	1.35	6.79	11.73	0.54	0.55	20.57	0.17	0.027	0.16
4.5	1.33	6.78	11.89	0.55	0.56	20.91	0.21	0.028	0.19
4.5	1.37	6.83	12.14	0.59	0.57	23.65	0.18	0.035	0.16
5	1.38	6.57	12.95	0.65	0.55	19.45	0.2	0.039	0.19
5	1.37	6.55	12.9	0.64	0.56	18.92	0.22	0.039	0.2
5	1.42	6.68	13.6	0.69	0.6	21.3	0.2	0.042	0.18
6	1.42	6.68	11.85	0.6	0.45	18.35	0.18	0.028	0.16
6	1.44	6.66	11.87	0.6	0.45	18.38	0.16	0.029	0.14
6	1.43	6.76	12.16	0.62	0.47	20.69	0.17	0.033	0.15

## Sheet: Dominant phyla
Treatment	Acidobacteria	Actinobacteria	Chloroflexi	Firmicutes	Gemmatimonadetes	Planctomycetes	Proteobacteria
0	7.64956	36.3211	11.721	2.4408	6.38762	4.93353	24.0548
0	8.36103	36.1809	11.2329	2.65891	5.99813	4.76215	24.7819
0	8.387	34.3062	11.2329	2.96531	6.13315	4.6531	25.6232
3	10.7759	27.0617	8.40258	2.58101	7.28604	5.89946	30.4892
3	10.1059	27.5031	8.12214	2.00457	7.91442	6.82904	29.9751
3	10.537	26.0698	7.8521	2.2902	7.8521	6.12796	32.1718
4.5	10.5993	24.8702	9.47237	2.62256	8.62069	5.82156	31.7667
4.5	11.1809	24.8598	9.0725	3.08475	7.91442	5.76963	31.5642
4.5	9.99169	26.1737	8.83361	2.94454	7.89364	6.35127	31.424
5	8.35584	29.1909	9.2231	2.80951	7.59763	5.50478	28.3548
5	8.26755	29.4298	9.42563	2.27981	7.52493	5.70731	29.0507
5	8.58434	29.4661	9.21271	2.40964	7.83652	5.44246	27.9809
6	9.51392	28.1886	9.46718	2.11363	7.22892	6.35646	30.0737
6	10.2929	28.7287	9.22829	2.39925	7.09909	5.54113	30.001
6	9.97611	29.6791	9.84109	2.2902	7.6236	5.17241	29.0299

## Sheet: Bacterial compositon
Treatment	PCOA1
0	-0.167577
0	-0.161432
0	-0.1645
3	-0.236523
3	-0.231903
3	-0.241056
4.5	-0.233513
4.5	-0.229654
4.5	-0.226833
5	-0.215329
5	-0.221905
5	-0.22201
6	-0.258975
6	-0.260893
6	-0.257991

## Sheet: Bacterial diversity
Treatment	Reads	OTU	ace	chao	coverage	shannon	simpson
0	26053	1700	2167	2171	0.981461	6.11	0.0053
0	30770	1759	2203	2216	0.98466	6.09	0.0055
0	25260	1686	2178	2204	0.980443	6.1	0.0054
3	33539	2233	2727	2732	0.982856	6.41	0.0039
3	34486	2250	2697	2673	0.984225	6.45	0.0037
3	28549	2108	2575	2579	0.980595	6.41	0.0039
4.5	29670	1985	2487	2457	0.981665	6.28	0.0043
4.5	28000	1929	2374	2362	0.981714	6.29	0.0043
4.5	27766	1918	2406	2428	0.980768	6.28	0.0043
5	37290	2254	2738	2765	0.984607	6.36	0.0043
5	32087	2182	2712	2746	0.981488	6.37	0.0042
5	25753	2019	2543	2547	0.977828	6.34	0.0043
6	36672	2281	2740	2730	0.985029	6.46	0.0037
6	20369	1949	2466	2510	0.971722	6.41	0.0039
6	28780	2110	2573	2586	0.980994	6.43	0.0038
