# Supplementary material for: Threshold Effects of Straw Returning Amounts on Bacterial Colonization in Black Soil
Source: Microorganisms. 2025 Jul 31;13(8):1797. doi: 10.3390/microorganisms13081797 (PMC12388704; doi:10.3390/microorganisms13081797)
Supplement: Supplementary file 1 [file microorganisms-13-01797-s001.zip › Attachment S3.xls]

## Sheet: otu_taxa_table
OTU ID	0 t/hm2	0 t/hm2	0 t/hm2	3 t/hm2	3 t/hm2	3 t/hm2	4.5 t/hm2	4.5 t/hm2	4.5 t/hm2	5 t/hm2	5 t/hm2	5 t/hm2	6 t/hm2	6 t/hm2	6 t/hm2	taxonomy
OTU1	0	0	0	0	0	0	0	0	1	1	1	1	0	0	0	d__Bacteria; p__Chloroflexi; c__Anaerolineae; o__Anaerolineales; f__Anaerolineaceae; g__uncultured; s__uncultured Gemmatimonadetes bacterium
OTU2	0	0	0	0	2	1	2	0	2	4	0	0	0	1	0	d__Bacteria; p__Proteobacteria; c__Alphaproteobacteria; o__Rhodospirillales; f__DA111; g__norank
OTU3	8	3	4	3	1	1	3	1	1	1	3	2	5	4	7	d__Bacteria; p__Actinobacteria; c__Actinobacteria; o__Gaiellales; f__uncultured; g__uncultured
OTU4	0	1	0	4	0	3	0	0	0	0	1	3	3	3	1	d__Bacteria; p__Planctomycetes; c__Phycisphaerae; o__WD2101 soil group; f__norank; g__norank; s__uncultured planctomycete
OTU5	0	0	0	0	1	0	0	0	0	0	0	1	0	0	0	d__Bacteria; p__Proteobacteria; c__Deltaproteobacteria; o__Myxococcales; f__Sandaracinaceae; g__Sandaracinus; s__uncultured bacterium
OTU6	1	3	1	2	0	2	4	1	0	3	2	5	0	2	0	d__Bacteria; p__Firmicutes; c__Bacilli; o__Bacillales; f__Paenibacillaceae; g__Paenibacillus; s__bacterium enrichment culture clone heteroB15_4W
OTU7	3	0	2	1	8	7	4	1	6	11	5	10	25	20	25	d__Bacteria; p__Actinobacteria; c__Actinobacteria; o__Propionibacteriales; f__Nocardioidaceae; g__Nocardioides; s__uncultured actinobacterium
OTU8	11	10	14	4	5	9	13	12	12	8	11	3	11	5	11	d__Bacteria; p__Chloroflexi; c__TK10; o__norank; f__norank; g__norank
OTU9	0	0	0	0	0	0	0	0	0	0	0	0	1	1	0	d__Bacteria; p__Planctomycetes; c__Phycisphaerae; o__WD2101 soil group; f__norank; g__norank
OTU10	14	9	23	35	22	32	36	24	33	16	26	17	41	25	40	d__Bacteria; p__Proteobacteria; c__Alphaproteobacteria; o__Rhizobiales; f__Xanthobacteraceae; g__Variibacter; s__uncultured forest soil bacterium
OTU11	0	0	0	0	0	0	0	0	0	0	0	0	0	0	1	d__Bacteria; p__Bacteroidetes; c__Cytophagia; o__Cytophagales; f__Cytophagaceae; g__Hymenobacter
OTU12	0	0	0	0	1	0	0	0	0	0	1	0	0	0	1	d__Bacteria; p__Actinobacteria; c__Actinobacteria; o__Acidimicrobiales; f__uncultured; g__uncultured
OTU13	0	0	0	0	1	0	0	0	1	0	1	0	0	0	0	d__Bacteria; p__Firmicutes; c__Bacilli; o__Bacillales; f__Paenibacillaceae; g__Paenibacillus; s__uncultured Firmicutes bacterium
OTU14	24	33	27	17	29	20	28	24	24	14	28	14	20	19	25	d__Bacteria; p__Chloroflexi; c__TK10; o__norank; f__norank; g__norank
OTU15	2	0	0	2	0	1	0	0	1	4	4	7	0	1	1	d__Bacteria; p__Armatimonadetes; c__Armatimonadia; o__Armatimonadales; f__norank; g__norank; s__uncultured Armatimonadetes bacterium
OTU16	45	40	43	25	9	14	10	14	17	41	30	36	25	23	24	d__Bacteria; p__Bacteroidetes; c__Sphingobacteriia; o__Sphingobacteriales; f__Chitinophagaceae; g__Segetibacter; s__uncultured bacterium
OTU17	0	1	0	3	2	5	1	8	0	4	3	3	2	4	3	d__Archaea; p__Thaumarchaeota; c__Soil Crenarchaeotic Group(SCG); o__norank; f__norank; g__norank; s__uncultured crenarchaeote
OTU18	0	1	0	1	2	0	3	3	1	1	1	2	0	3	2	d__Bacteria; p__WCHB1-60; c__norank; o__norank; f__norank; g__norank
OTU19	1	0	5	1	8	4	3	4	4	0	1	3	3	3	3	d__Bacteria; p__Armatimonadetes; c__Armatimonadia; o__Armatimonadales; f__norank; g__norank; s__uncultured Chloroflexi bacterium
OTU20	0	1	0	0	0	0	0	0	0	0	1	0	1	3	0	d__Bacteria; p__Bacteroidetes
OTU21	0	0	0	1	1	0	1	1	1	1	0	0	0	3	0	d__Bacteria; p__Proteobacteria; c__Deltaproteobacteria; o__Myxococcales
OTU22	1	4	1	2	0	2	4	2	5	4	2	3	1	1	1	d__Bacteria; p__Proteobacteria; c__Alphaproteobacteria; o__Rhodospirillales; f__DA111; g__norank
OTU23	11	10	11	9	24	18	13	12	13	14	6	9	9	4	11	d__Bacteria; p__Actinobacteria; c__Actinobacteria; o__Solirubrobacterales; f__TM146; g__norank; s__uncultured Conexibacteraceae bacterium
OTU24	0	0	0	0	0	0	0	0	0	0	0	0	0	0	0	d__Bacteria; p__Firmicutes; c__Bacilli
OTU25	0	0	0	0	0	1	0	0	0	0	1	0	0	0	0	d__Bacteria; p__Proteobacteria; c__Alphaproteobacteria; o__Rickettsiales; f__Mitochondria; g__norank
OTU26	2	0	2	1	1	3	2	1	4	4	1	4	1	5	2	d__Bacteria; p__Armatimonadetes; c__norank; o__norank; f__norank; g__norank; s__uncultured Chloroflexi bacterium
OTU27	0	0	0	3	0	7	2	1	2	0	0	1	3	1	1	d__Bacteria; p__Planctomycetes; c__Planctomycetacia; o__Planctomycetales; f__Planctomycetaceae; g__Planctomyces; s__agricultural soil bacterium SC-I-11
OTU28	0	0	0	0	0	0	0	0	0	0	0	0	1	0	0	d__Bacteria; p__Acidobacteria; c__Acidobacteria; o__Subgroup 7; f__norank; g__norank; s__uncultured Acidobacteria bacterium
OTU29	3	6	1	19	23	23	11	5	5	12	8	14	17	15	26	d__Bacteria; p__Proteobacteria; c__Gammaproteobacteria; o__Xanthomonadales; f__Xanthomonadaceae; g__Arenimonas; s__uncultured bacterium
OTU30	1	0	1	0	0	1	0	1	0	0	2	2	3	2	1	d__Bacteria; p__Proteobacteria; c__Deltaproteobacteria; o__Oligoflexales; f__norank; g__norank; s__uncultured bacterium
OTU31	6	8	9	2	6	7	30	36	22	14	13	8	19	8	11	d__Bacteria; p__Chloroflexi; c__Ktedonobacteria; o__Ktedonobacterales; f__Ktedonobacteraceae; g__uncultured
OTU32	0	0	1	0	0	0	0	2	2	0	0	0	0	1	0	d__Bacteria; p__Firmicutes; c__Clostridia; o__Clostridiales; f__Family XI; g__Sedimentibacter; s__uncultured Sedimentibacter sp.
OTU33	5	7	4	5	3	5	9	7	7	3	3	4	10	5	10	d__Bacteria; p__Actinobacteria; c__Actinobacteria; o__Solirubrobacterales; f__0319-6M6; g__norank
OTU34	0	0	0	0	1	0	1	0	0	1	0	0	1	0	0	d__Bacteria; p__Bacteroidetes; c__Flavobacteriia; o__Flavobacteriales; f__Cryomorphaceae; g__Fluviicola
OTU35	0	0	0	0	0	0	0	0	0	0	0	0	0	0	0	d__Bacteria; p__Chloroflexi; c__JG30-KF-CM66; o__norank; f__norank; g__norank
OTU36	3	2	1	1	3	2	0	2	1	1	0	1	2	1	1	d__Bacteria; p__Proteobacteria; c__Deltaproteobacteria; o__Oligoflexales; f__norank; g__norank; s__uncultured bacterium
OTU37	16	31	17	18	19	13	11	11	11	10	13	8	22	21	29	d__Bacteria; p__Actinobacteria; c__Actinobacteria; o__Acidimicrobiales; f__uncultured; g__uncultured; s__uncultured Acidothermaceae bacterium
OTU38	0	0	0	0	0	0	0	0	0	0	0	3	0	0	0	d__Bacteria; p__Firmicutes; c__Bacilli; o__Bacillales; f__Thermoactinomycetaceae; g__Thermoactinomyces
OTU39	0	2	2	5	10	7	11	5	8	2	4	5	10	6	8	d__Bacteria; p__Planctomycetes; c__Phycisphaerae; o__WD2101 soil group; f__norank; g__norank
OTU40	4	2	4	1	1	1	6	5	2	2	5	4	0	1	1	d__Bacteria; p__Proteobacteria; c__Deltaproteobacteria; o__Oligoflexales; f__norank; g__norank; s__uncultured bacterium
OTU41	5	10	5	6	2	3	7	8	4	4	7	5	4	6	3	d__Bacteria; p__Proteobacteria; c__Deltaproteobacteria; o__GR-WP33-30; f__norank; g__norank
OTU42	2	2	3	3	3	4	10	4	7	7	4	2	7	8	4	d__Bacteria; p__Actinobacteria; c__Actinobacteria; o__Acidimicrobiales; f__uncultured; g__uncultured; s__uncultured Ferrimicrobium sp.
OTU43	15	16	10	18	22	16	13	13	20	7	16	13	9	7	8	d__Bacteria; p__Actinobacteria; c__Actinobacteria; o__Kineosporiales; f__Kineosporiaceae; g__Angustibacter; s__uncultured bacterium
OTU44	1	0	1	0	1	0	0	0	0	1	0	0	0	0	0	d__Bacteria; p__Proteobacteria; c__Deltaproteobacteria; o__Myxococcales; f__Haliangiaceae; g__Haliangium
OTU45	0	3	2	0	0	0	0	0	0	1	2	0	1	1	1	d__Bacteria; p__Firmicutes; c__Bacilli; o__Bacillales; f__Paenibacillaceae; g__Cohnella; s__uncultured bacterium
OTU46	0	0	0	0	1	0	0	0	0	0	0	1	0	0	1	d__Bacteria; p__Chloroflexi; c__Chloroflexia; o__Chloroflexales; f__Roseiflexaceae; g__Roseiflexus; s__uncultured bacterium
OTU47	13	14	13	21	11	9	13	9	10	16	21	15	14	10	9	d__Bacteria; p__Chloroflexi; c__Ktedonobacteria; o__Ktedonobacterales; f__Ktedonobacteraceae; g__uncultured; s__uncultured Ktedobacteria bacterium
OTU48	0	6	2	2	0	4	1	4	0	1	5	0	0	0	2	d__Bacteria; p__Saccharibacteria; c__norank; o__norank; f__norank; g__norank
OTU49	0	1	0	0	1	0	0	0	0	0	0	1	2	0	6	d__Bacteria; p__Proteobacteria; c__Alphaproteobacteria; o__Rhodospirillales; f__DA111; g__norank; s__uncultured bacterium
OTU50	2	1	2	0	2	1	4	0	2	3	3	2	1	0	0	d__Bacteria; p__Armatimonadetes; c__Chthonomonadetes; o__Chthonomonadales; f__Chthonomonadaceae; g__Chthonomonas; s__uncultured bacterium
OTU51	1	3	1	2	1	2	1	2	0	2	0	1	4	2	1	d__Bacteria; p__Planctomycetes; c__Planctomycetacia; o__Planctomycetales; f__Planctomycetaceae; g__uncultured
OTU52	0	0	0	0	0	0	1	0	0	2	0	2	0	0	0	d__Bacteria; p__Cyanobacteria; c__Cyanobacteria; o__norank; f__norank; g__norank
OTU53	0	0	0	1	1	1	0	0	0	0	0	0	0	0	0	d__Bacteria
OTU54	1	1	0	2	1	0	0	0	0	0	0	0	0	0	0	d__Bacteria; p__Chloroflexi; c__JG30-KF-CM66; o__norank; f__norank; g__norank; s__uncultured bacterium
OTU55	0	1	0	1	0	0	1	1	0	0	0	0	0	0	0	d__Bacteria; p__Firmicutes; c__OPB54; o__norank; f__norank; g__norank; s__uncultured Clostridiales bacterium
OTU56	1	1	0	0	1	1	0	0	0	0	0	0	0	0	0	d__Bacteria; p__Firmicutes; c__Clostridia; o__Clostridiales; f__Caldicoprobacteraceae; g__Caldicoprobacter; s__uncultured bacterium
OTU57	3	7	6	2	11	7	3	1	1	1	1	1	2	1	1	d__Bacteria; p__Planctomycetes; c__Phycisphaerae; o__WD2101 soil group; f__norank; g__norank; s__uncultured bacterium
OTU58	0	1	0	0	0	0	1	0	3	0	2	1	0	2	1	d__Bacteria; p__Chloroflexi; c__Thermomicrobia; o__JG30-KF-CM45; f__norank; g__norank; s__uncultured bacterium
OTU59	0	0	0	0	0	0	0	2	0	1	2	0	0	0	0	d__Bacteria
OTU60	0	1	0	0	0	0	0	0	0	1	0	0	1	0	0	d__Bacteria; p__Hydrogenedentes; c__norank; o__norank; f__norank; g__norank; s__uncultured Desulfocaldus sp.
OTU61	0	1	0	2	0	1	0	0	0	2	1	1	0	3	1	d__Bacteria; p__Chloroflexi; c__Chloroflexia; o__Chloroflexales; f__Roseiflexaceae; g__Roseiflexus; s__uncultured bacterium
OTU62	0	2	3	2	5	2	6	2	4	2	1	3	6	8	3	d__Bacteria; p__Proteobacteria; c__Deltaproteobacteria; o__Myxococcales; f__BIrii41; g__norank
OTU63	0	2	0	2	4	4	4	3	2	4	1	3	5	3	5	d__Bacteria; p__Elusimicrobia; c__Elusimicrobia; o__Lineage IIa; f__norank; g__norank; s__uncultured soil bacterium
OTU64	0	0	0	0	1	0	0	1	1	0	0	0	0	0	0	d__Bacteria; p__Proteobacteria; c__Alphaproteobacteria; o__Rhodospirillales; f__Rhodospirillaceae; g__Ferrovibrio; s__uncultured bacterium
OTU65	7	6	16	4	3	5	12	12	9	6	9	9	4	8	12	d__Bacteria; p__Firmicutes; c__Bacilli; o__Bacillales; f__Bacillaceae; g__Bacillus; s__Bacillus luciferensis
OTU66	0	0	0	0	0	0	0	0	0	0	0	0	0	1	0	d__Bacteria; p__Firmicutes; c__Clostridia; o__Clostridiales; f__Lachnospiraceae; g__Cellulosilyticum
OTU67	3	2	4	10	7	5	4	4	8	4	6	6	7	6	0	d__Bacteria; p__Actinobacteria; c__Actinobacteria; o__Acidimicrobiales; f__Iamiaceae; g__Iamia; s__uncultured bacterium
OTU68	16	9	14	6	11	7	8	7	6	2	5	5	5	6	6	d__Bacteria; p__Proteobacteria; c__Alphaproteobacteria; o__Rhizobiales
OTU69	0	0	0	0	0	0	0	0	0	0	0	0	0	1	0	d__Bacteria; p__Firmicutes; c__Clostridia; o__Clostridiales; f__Ruminococcaceae; g__Acetanaerobacterium
OTU70	0	1	2	0	0	0	0	1	3	1	1	0	1	0	0	d__Bacteria; p__Proteobacteria; c__Deltaproteobacteria; o__Oligoflexales; f__norank; g__norank
OTU71	3	0	5	11	6	8	5	5	3	2	3	7	22	22	14	d__Bacteria; p__Proteobacteria; c__Gammaproteobacteria; o__Xanthomonadales; f__Xanthomonadales Incertae Sedis; g__Acidibacter; s__uncultured soil bacterium
OTU72	0	0	0	0	4	1	1	0	0	0	1	1	0	2	0	d__Bacteria; p__Proteobacteria; c__Deltaproteobacteria; o__Myxococcales; f__uncultured; g__uncultured; s__uncultured delta proteobacterium
OTU73	51	41	47	49	52	53	46	57	44	45	42	47	44	37	36	d__Bacteria; p__Acidobacteria; c__Acidobacteria; o__Subgroup 6; f__norank; g__norank; s__uncultured Acidobacteriales bacterium
OTU74	4	5	10	20	23	23	9	8	11	18	15	14	17	17	21	d__Bacteria; p__Acidobacteria; c__Acidobacteria; o__Subgroup 6; f__norank; g__norank; s__uncultured Acidobacteriales bacterium
OTU75	0	0	0	0	0	0	0	0	0	0	0	0	0	0	0	d__Bacteria; p__Chloroflexi; c__Ktedonobacteria; o__Ktedonobacterales; f__JG30a-KF-32; g__norank; s__uncultured Ktedobacteria bacterium
OTU76	0	0	0	0	1	1	1	1	0	3	1	2	1	1	0	d__Bacteria; p__Fibrobacteres; c__Fibrobacteria; o__Fibrobacterales; f__Fibrobacteraceae; g__uncultured; s__bacterium enrichment culture clone auto5_4W
OTU77	1	0	2	1	0	0	0	1	0	0	0	0	0	1	1	d__Bacteria; p__WCHB1-60; c__norank; o__norank; f__norank; g__norank
OTU78	2	3	4	3	3	3	3	2	4	6	4	6	1	3	8	d__Bacteria; p__Actinobacteria; c__Actinobacteria; o__Propionibacteriales; f__Nocardioidaceae; g__Nocardioides; s__Nocardioides sp. LnR5-15
OTU79	4	0	2	0	0	1	0	0	0	0	1	0	0	1	1	d__Bacteria; p__WCHB1-60; c__norank; o__norank; f__norank; g__norank
OTU80	2	0	1	0	1	0	0	0	0	1	0	0	0	0	0	d__Bacteria; p__Proteobacteria; c__Deltaproteobacteria; o__Oligoflexales; f__norank; g__norank; s__uncultured bacterium
OTU81	0	0	0	0	1	1	1	0	1	0	0	0	1	0	0	d__Bacteria; p__SM2F11; c__norank; o__norank; f__norank; g__norank; s__uncultured bacterium
OTU82	22	19	10	22	25	21	14	16	12	35	41	32	24	29	30	d__Bacteria; p__Actinobacteria; c__Actinobacteria; o__Propionibacteriales; f__Nocardioidaceae; g__Nocardioides; s__uncultured bacterium
OTU83	1	0	3	1	1	1	2	8	1	6	1	0	1	3	0	d__Bacteria; p__Chloroflexi; c__Ktedonobacteria; o__Ktedonobacterales; f__Ktedonobacteraceae; g__uncultured
OTU84	0	0	1	0	0	0	1	0	0	1	0	0	0	0	0	d__Bacteria; p__Bacteroidetes; c__Sphingobacteriia; o__Sphingobacteriales; f__Sphingobacteriaceae; g__Olivibacter; s__Olivibacter soli
OTU85	26	28	30	20	17	13	18	28	31	14	23	23	17	15	18	d__Bacteria; p__Proteobacteria; c__Gammaproteobacteria; o__Xanthomonadales; f__Xanthomonadaceae; g__Mizugakiibacter; s__uncultured Xanthomonadaceae bacterium
OTU86	0	0	0	1	1	2	1	1	0	0	0	0	0	2	1	d__Bacteria; p__Planctomycetes; c__Planctomycetacia; o__Planctomycetales; f__Planctomycetaceae; g__uncultured
OTU87	1	1	1	1	1	0	5	2	3	1	0	2	2	1	1	d__Bacteria; p__Planctomycetes; c__Planctomycetacia; o__Planctomycetales; f__Planctomycetaceae; g__uncultured; s__uncultured soil bacterium
OTU88	11	6	11	16	21	17	35	24	27	10	20	16	20	31	28	d__Bacteria; p__Proteobacteria; c__Alphaproteobacteria; o__Rhodospirillales; f__DA111; g__norank; s__uncultured bacterium
OTU89	0	2	0	7	9	5	8	12	6	2	7	5	10	4	11	d__Bacteria; p__Acidobacteria; c__Acidobacteria; o__Subgroup 2; f__norank; g__norank; s__uncultured Acidobacteria bacterium
OTU90	0	0	0	0	0	0	0	0	0	0	0	0	0	0	0	d__Bacteria; p__Saccharibacteria; c__norank; o__norank; f__norank; g__norank
OTU91	1	0	0	0	1	1	1	0	0	0	0	1	1	0	0	d__Bacteria; p__Proteobacteria; c__Alphaproteobacteria
OTU92	1	3	3	2	3	2	6	5	6	3	4	1	3	3	4	d__Bacteria; p__Proteobacteria; c__Deltaproteobacteria; o__Myxococcales; f__Haliangiaceae; g__Haliangium
OTU93	0	0	1	0	0	0	0	0	0	0	0	1	0	0	1	d__Bacteria; p__Planctomycetes; c__Planctomycetacia; o__Planctomycetales; f__Planctomycetaceae; g__uncultured; s__uncultured bacterium
OTU94	0	0	0	0	0	0	0	1	0	0	0	1	1	0	0	d__Bacteria
OTU95	1	0	0	1	2	3	2	1	1	2	4	1	0	4	0	d__Bacteria; p__Proteobacteria; c__Alphaproteobacteria; o__Rhodospirillales; f__Rhodospirillaceae; g__Elstera; s__uncultured bacterium
OTU96	0	0	0	0	1	1	0	0	0	0	2	2	1	2	5	d__Bacteria; p__Bacteroidetes; c__Cytophagia; o__Cytophagales; f__Cytophagaceae; g__Larkinella; s__uncultured bacterium
OTU97	1	0	1	0	0	1	0	0	1	2	1	2	0	1	2	d__Bacteria; p__Planctomycetes; c__Planctomycetacia; o__Planctomycetales; f__Planctomycetaceae; g__uncultured; s__uncultured Singulisphaera sp.
OTU98	1	3	4	5	2	0	0	10	9	2	1	1	2	5	2	d__Bacteria; p__Firmicutes; c__Bacilli; o__Bacillales; f__Alicyclobacillaceae; g__Tumebacillus; s__Tumebacillus permanentifrigoris
OTU99	0	1	0	0	0	3	0	0	0	0	0	0	1	0	0	d__Bacteria; p__WCHB1-60; c__norank; o__norank; f__norank; g__norank
OTU100	0	1	1	0	0	2	1	2	0	2	0	1	1	0	0	d__Bacteria; p__Planctomycetes; c__Planctomycetacia; o__Planctomycetales; f__Planctomycetaceae
OTU101	0	1	2	1	0	0	0	0	1	1	1	1	0	0	1	d__Bacteria; p__Gemmatimonadetes; c__Gemmatimonadetes; o__Gemmatimonadales; f__Gemmatimonadaceae; g__uncultured
OTU102	15	15	7	15	19	12	14	10	22	14	14	21	10	14	11	d__Bacteria; p__Actinobacteria; c__Actinobacteria; o__Frankiales
OTU103	0	3	0	0	0	0	0	0	0	0	0	1	0	0	0	d__Bacteria; p__Actinobacteria; c__Actinobacteria
OTU104	1	1	0	3	6	4	1	4	1	0	1	3	5	3	4	d__Bacteria; p__Gemmatimonadetes; c__Gemmatimonadetes; o__Gemmatimonadales; f__Gemmatimonadaceae; g__Gemmatimonas
OTU105	0	0	0	0	0	0	0	0	0	0	0	0	1	0	0	d__Bacteria; p__Proteobacteria; c__Alphaproteobacteria; o__Rickettsiales; f__Mitochondria; g__norank
OTU106	0	0	0	1	1	2	1	0	1	2	1	1	1	2	0	d__Bacteria; p__Bacteroidetes; c__Sphingobacteriia; o__Sphingobacteriales; f__env.OPS 17; g__norank; s__uncultured bacterium
OTU107	0	0	0	0	0	0	0	0	0	0	0	1	1	0	0	d__Bacteria; p__Proteobacteria; c__Alphaproteobacteria; o__Rickettsiales; f__Rickettsiaceae; g__uncultured; s__uncultured bacterium
OTU108	0	0	3	0	2	0	0	1	1	2	1	0	1	1	1	d__Bacteria; p__Planctomycetes; c__Planctomycetacia; o__Planctomycetales; f__Planctomycetaceae
OTU109	0	1	0	2	2	3	4	2	1	0	3	1	2	1	4	d__Bacteria; p__Cyanobacteria; c__Cyanobacteria; o__norank; f__norank; g__norank; s__Oryza sativa Japonica Group
OTU110	0	0	0	0	0	0	0	0	0	1	1	0	0	0	0	d__Bacteria; p__Saccharibacteria; c__norank; o__norank; f__norank; g__norank; s__uncultured bacterium
OTU111	6	5	6	2	4	1	3	3	6	6	5	6	2	6	1	d__Bacteria; p__Planctomycetes; c__Planctomycetacia; o__Planctomycetales; f__Planctomycetaceae
OTU112	0	0	0	0	0	0	0	0	0	0	0	0	2	0	0	d__Bacteria; p__Bacteroidetes; c__Cytophagia; o__Cytophagales; f__Cytophagaceae; g__Dyadobacter; s__uncultured bacterium
OTU113	1	1	2	6	0	1	1	5	2	9	4	2	2	2	8	d__Bacteria; p__Proteobacteria; c__Gammaproteobacteria; o__Enterobacteriales; f__Enterobacteriaceae; g__Yersinia; s__Yersinia enterocolitica
OTU114	1	0	0	0	0	0	0	0	0	0	1	0	0	0	0	d__Bacteria; p__Proteobacteria; c__Deltaproteobacteria; o__Myxococcales; f__P3OB-42; g__norank
OTU115	0	3	2	1	2	1	0	0	0	3	1	2	5	2	9	d__Bacteria; p__SHA-109; c__norank; o__norank; f__norank; g__norank; s__uncultured soil bacterium
OTU116	0	0	1	13	11	0	0	3	0	0	0	0	1	0	0	d__Bacteria; p__Verrucomicrobia; c__Spartobacteria; o__Chthoniobacterales; f__Chthoniobacteraceae; g__Chthoniobacter; s__uncultured bacterium
OTU117	0	0	0	0	0	0	0	0	0	0	0	0	0	0	0	d__Bacteria; p__Saccharibacteria; c__norank; o__norank; f__norank; g__norank
OTU118	0	0	0	0	0	1	0	0	0	0	0	0	0	0	0	d__Bacteria; p__Gemmatimonadetes; c__Gemmatimonadetes; o__Gemmatimonadales; f__Gemmatimonadaceae; g__uncultured
OTU119	7	5	9	6	5	9	7	6	5	6	5	5	4	5	2	d__Bacteria; p__Chloroflexi; c__Thermomicrobia; o__JG30-KF-CM45; f__norank; g__norank; s__uncultured bacterium
OTU120	0	0	3	2	0	0	2	1	3	1	1	1	1	3	0	d__Bacteria; p__Firmicutes; c__Clostridia; o__Clostridiales; f__Lachnospiraceae; g__Mobilitalea
OTU121	1	1	2	0	0	1	1	0	0	0	0	0	0	0	0	d__Bacteria; p__Chloroflexi; c__Ktedonobacteria; o__Ktedonobacterales; f__1921-3; g__norank; s__uncultured bacterium
OTU122	0	1	3	2	2	1	0	3	0	1	0	1	0	1	1	d__Bacteria
OTU123	0	0	0	0	1	0	1	0	0	0	0	0	1	1	0	d__Bacteria; p__Planctomycetes; c__Planctomycetacia; o__Planctomycetales; f__Planctomycetaceae; g__uncultured; s__uncultured Zavarzinella sp.
OTU124	1	0	0	2	0	1	0	0	0	0	0	0	0	0	1	d__Bacteria; p__Chloroflexi; c__Chloroflexia; o__Chloroflexales; f__Roseiflexaceae; g__Roseiflexus; s__uncultured bacterium
OTU125	7	5	8	5	1	1	5	5	9	9	3	6	4	4	4	d__Bacteria; p__Armatimonadetes; c__Chthonomonadetes; o__Chthonomonadales; f__norank; g__norank; s__uncultured bacterium
OTU126	6	3	0	9	4	7	2	3	7	1	9	9	11	8	7	d__Bacteria; p__Proteobacteria; c__Alphaproteobacteria; o__Rhizobiales; f__Rhizobiales Incertae Sedis; g__Nordella; s__uncultured bacterium
OTU127	0	1	0	0	0	0	0	0	0	0	0	1	0	0	0	d__Bacteria; p__JL-ETNP-Z39; c__norank; o__norank; f__norank; g__norank; s__uncultured bacterium
OTU128	1	2	3	2	0	3	5	8	3	2	1	4	1	5	2	d__Bacteria; p__Proteobacteria; c__Betaproteobacteria; o__SC-I-84; f__norank; g__norank; s__uncultured Rhodocyclaceae bacterium
OTU129	2	2	0	1	1	3	2	1	2	2	0	2	0	3	1	d__Bacteria; p__Armatimonadetes; c__Armatimonadia; o__Armatimonadales; f__norank; g__norank; s__uncultured bacterium
OTU130	0	0	0	6	4	1	7	7	3	0	2	5	2	4	1	d__Bacteria; p__Bacteroidetes; c__Sphingobacteriia; o__Sphingobacteriales; f__Chitinophagaceae; g__Chitinophaga; s__Chitinophaga pinensis DSM 2588
OTU131	0	0	1	2	0	0	0	1	0	0	1	0	0	0	0	d__Bacteria; p__Proteobacteria; c__Deltaproteobacteria; o__Oligoflexales; f__Oligoflexaceae; g__norank; s__uncultured proteobacterium
OTU132	1	0	1	2	0	1	1	0	2	0	0	0	1	0	0	d__Bacteria; p__Planctomycetes; c__Planctomycetacia; o__Planctomycetales; f__Planctomycetaceae; g__Singulisphaera
OTU133	0	0	0	1	0	1	0	0	0	0	0	0	0	0	0	d__Bacteria; p__Bacteroidetes; c__Sphingobacteriia; o__Sphingobacteriales; f__Chitinophagaceae; g__Ferruginibacter
OTU134	0	1	2	4	2	4	2	0	2	1	2	3	4	3	4	d__Bacteria; p__Planctomycetes; c__Planctomycetacia; o__Planctomycetales; f__Planctomycetaceae; g__uncultured
OTU135	0	0	0	0	0	1	0	0	0	0	0	0	0	0	0	d__Bacteria; p__Chloroflexi; c__Chloroflexia; o__Chloroflexales; f__Roseiflexaceae; g__Roseiflexus; s__uncultured bacterium
OTU136	7	2	10	7	2	3	3	6	5	2	2	1	1	1	1	d__Bacteria; p__Bacteroidetes; c__Sphingobacteriia; o__Sphingobacteriales; f__Chitinophagaceae; g__uncultured
OTU137	114	106	110	81	62	56	143	112	107	215	229	210	91	108	91	d__Bacteria; p__Gemmatimonadetes; c__Gemmatimonadetes; o__Gemmatimonadales; f__Gemmatimonadaceae; g__Gemmatimonas; s__uncultured Gemmatimonadaceae bacterium
OTU138	4	3	6	4	0	7	5	2	5	2	3	3	2	1	1	d__Bacteria; p__Chloroflexi; c__Thermomicrobia; o__Sphaerobacterales; f__Sphaerobacteraceae; g__Nitrolancea; s__uncultured bacterium
OTU139	0	0	0	0	0	1	0	0	0	0	0	1	1	0	0	d__Bacteria
OTU140	0	1	0	0	0	0	0	0	0	0	1	2	0	0	0	d__Bacteria; p__Actinobacteria; c__Actinobacteria; o__Streptosporangiales; f__Streptosporangiaceae; g__uncultured; s__uncultured bacterium
OTU141	0	0	0	0	0	0	0	1	0	1	0	0	0	0	0	d__Bacteria; p__Armatimonadetes; c__norank; o__norank; f__norank; g__norank
OTU142	1	0	0	0	0	0	0	0	1	0	0	0	0	0	0	d__Bacteria; p__Firmicutes; c__Bacilli; o__Bacillales; f__Paenibacillaceae; g__Paenibacillus
OTU143	1	1	1	1	0	0	2	4	0	1	1	2	1	0	2	d__Bacteria; p__Actinobacteria; c__Actinobacteria; o__Micromonosporales; f__Micromonosporaceae
OTU144	5	4	2	4	7	3	9	6	5	12	10	8	9	2	2	d__Bacteria; p__Planctomycetes; c__Planctomycetacia; o__Planctomycetales; f__Planctomycetaceae; g__Gemmata
OTU145	0	1	0	0	0	0	0	0	1	0	2	1	0	0	0	d__Bacteria; p__Cyanobacteria; c__Cyanobacteria; o__norank; f__norank; g__norank
OTU146	1	0	0	1	1	1	0	0	0	0	2	2	0	1	1	d__Bacteria; p__Proteobacteria; c__Deltaproteobacteria; o__GR-WP33-30; f__norank; g__norank; s__uncultured bacterium
OTU147	20	30	20	29	22	23	38	24	21	35	24	33	13	27	20	d__Bacteria; p__Actinobacteria; c__Actinobacteria; o__Micromonosporales; f__Micromonosporaceae; g__Actinoplanes
OTU148	11	19	13	11	17	17	15	17	12	5	8	11	11	8	15	d__Bacteria; p__Chloroflexi; c__JG30-KF-CM66; o__norank; f__norank; g__norank; s__uncultured Caldilinea sp.
OTU149	0	0	0	1	0	0	0	0	0	0	0	0	2	0	0	d__Bacteria; p__Proteobacteria; c__Alphaproteobacteria; o__Caulobacterales; f__Caulobacteraceae; g__Brevundimonas; s__Brevundimonas alba
OTU150	15	12	9	55	72	61	65	65	66	37	48	35	22	32	15	d__Bacteria; p__Bacteroidetes; c__Sphingobacteriia; o__Sphingobacteriales; f__Sphingobacteriaceae; g__Mucilaginibacter
OTU151	1	0	1	6	2	4	3	0	4	1	2	3	1	2	1	d__Bacteria; p__Planctomycetes; c__Planctomycetacia; o__Planctomycetales; f__Planctomycetaceae; g__uncultured
OTU152	2	4	1	3	3	4	3	0	1	0	1	2	6	7	1	d__Bacteria; p__Actinobacteria; c__Actinobacteria; o__Solirubrobacterales; f__480-2; g__norank; s__uncultured bacterium
OTU153	0	0	0	0	1	1	0	1	1	1	0	0	0	0	0	d__Bacteria; p__Proteobacteria; c__Gammaproteobacteria; o__Legionellales; f__Coxiellaceae; g__Aquicella
OTU154	0	0	0	0	3	3	0	0	1	2	6	0	1	2	3	d__Bacteria; p__Proteobacteria; c__Gammaproteobacteria; o__NKB5; f__norank; g__norank; s__uncultured bacterium
OTU155	8	7	12	11	3	5	7	5	3	22	23	18	12	13	8	d__Bacteria; p__Proteobacteria; c__Alphaproteobacteria; o__Rhizobiales
OTU156	2	1	2	0	2	3	1	4	4	0	1	1	1	2	1	d__Bacteria; p__Actinobacteria; c__Actinobacteria; o__Acidimicrobiales; f__Acidimicrobiaceae; g__uncultured; s__uncultured bacterium
OTU157	1	0	0	0	0	0	0	0	0	1	0	0	0	0	1	d__Bacteria; p__Chloroflexi; c__uncultured; o__uncultured; f__uncultured; g__uncultured; s__uncultured eubacterium WCHB1-50
OTU158	0	0	0	1	0	0	0	0	0	0	0	0	0	0	0	d__Bacteria; p__Proteobacteria; c__Deltaproteobacteria; o__Myxococcales; f__P3OB-42; g__norank; s__uncultured Myxococcales bacterium
OTU159	2	2	5	1	0	0	3	1	2	3	2	0	0	2	2	d__Bacteria; p__Chloroflexi; c__Elev-1554; o__norank; f__norank; g__norank; s__uncultured bacterium
OTU160	0	1	0	1	0	1	1	0	1	0	0	0	0	1	0	d__Bacteria; p__Firmicutes; c__Clostridia; o__Clostridiales; f__Ruminococcaceae
OTU161	1	1	0	0	2	1	0	1	0	0	0	0	0	0	0	d__Bacteria; p__Gemmatimonadetes; c__Gemmatimonadetes; o__norank; f__S0134 terrestrial group; g__norank; s__uncultured Gemmatimonas sp.
OTU162	0	0	0	0	0	1	0	0	0	0	0	0	0	1	1	d__Bacteria; p__Cyanobacteria; c__Cyanobacteria; o__norank; f__norank; g__norank; s__'Chlorella' mirabilis
OTU163	0	0	0	1	0	0	0	1	1	0	0	0	1	3	1	d__Bacteria; p__Armatimonadetes; c__Chthonomonadetes; o__Chthonomonadales; f__Chthonomonadaceae; g__Chthonomonas; s__uncultured Armatimonadetes bacterium
OTU164	0	0	0	0	0	0	0	0	0	0	1	0	0	0	0	d__Bacteria; p__Proteobacteria; c__Alphaproteobacteria; o__DB1-14; f__norank; g__norank; s__uncultured bacterium
OTU165	1	0	0	0	1	0	0	2	1	0	0	0	0	1	1	d__Bacteria; p__Chloroflexi; c__norank; o__norank; f__norank; g__norank; s__uncultured bacterium
OTU166	10	18	9	8	16	6	7	14	16	12	12	7	12	5	12	d__Bacteria; p__Planctomycetes; c__Phycisphaerae; o__WD2101 soil group; f__norank; g__norank; s__uncultured planctomycete
OTU167	0	0	0	0	0	1	0	0	0	0	0	0	0	1	0	d__Bacteria; p__TM6; c__norank; o__norank; f__norank; g__norank; s__uncultured bacterium
OTU168	11	21	13	0	0	1	1	0	0	133	67	176	7	5	8	d__Bacteria; p__Cyanobacteria; c__Cyanobacteria; o__norank; f__norank; g__norank; s__Klebsormidium flaccidum
OTU169	1	0	2	0	0	0	0	0	0	3	3	3	0	0	0	d__Bacteria; p__Armatimonadetes; c__Armatimonadia; o__Armatimonadales; f__norank; g__norank
OTU170	6	0	1	10	7	10	4	2	1	47	3	3	3	5	9	d__Bacteria; p__Actinobacteria; c__Actinobacteria; o__Pseudonocardiales; f__Pseudonocardiaceae
OTU171	10	5	7	8	2	5	5	7	5	7	3	10	6	15	2	d__Bacteria; p__Acidobacteria; c__Acidobacteria; o__Subgroup 6; f__norank; g__norank
OTU172	1	3	1	3	0	2	1	1	1	6	2	4	5	2	2	d__Bacteria; p__Actinobacteria; c__Actinobacteria; o__Solirubrobacterales
OTU173	0	0	0	0	1	0	2	2	0	0	0	0	0	0	0	d__Bacteria; p__Firmicutes; c__Bacilli; o__SHBZ1548; f__norank; g__norank; s__uncultured bacterium
OTU174	34	44	35	45	29	37	51	63	83	41	32	39	39	36	37	d__Bacteria; p__Actinobacteria; c__Actinobacteria; o__Gaiellales; f__uncultured; g__uncultured; s__bacterium Ellin6517
OTU175	2	0	0	1	0	0	0	0	0	1	0	0	1	0	0	d__Bacteria; p__Proteobacteria; c__Gammaproteobacteria; o__Xanthomonadales; f__Xanthomonadaceae; g__uncultured; s__uncultured bacterium
OTU176	0	0	0	0	1	0	0	0	1	0	0	0	0	0	0	d__Bacteria; p__Proteobacteria; c__Gammaproteobacteria; o__Legionellales; f__Coxiellaceae; g__Aquicella
OTU177	0	0	0	0	1	0	0	0	0	0	0	0	0	0	1	d__Bacteria; p__Planctomycetes; c__Phycisphaerae; o__WD2101 soil group; f__norank; g__norank; s__uncultured bacterium
OTU178	2	4	2	9	3	2	11	4	3	9	5	3	3	2	5	d__Bacteria; p__Firmicutes; c__OPB54; o__norank; f__norank; g__norank; s__Clostridium sp. 6-31
OTU179	0	0	0	3	2	1	0	0	0	2	1	1	2	6	0	d__Bacteria; p__Actinobacteria; c__Actinobacteria; o__Acidimicrobiales; f__Acidimicrobiaceae; g__uncultured; s__uncultured Acidimicrobineae bacterium
OTU180	3	4	5	9	13	9	18	15	14	6	4	2	75	93	72	d__Bacteria; p__Actinobacteria; c__Actinobacteria; o__Solirubrobacterales; f__480-2; g__norank
OTU181	0	2	0	3	5	2	2	5	1	4	2	0	5	5	1	d__Bacteria; p__Planctomycetes; c__Planctomycetacia; o__Planctomycetales; f__Planctomycetaceae; g__uncultured; s__uncultured forest soil bacterium
OTU182	0	0	0	0	0	0	1	1	0	0	0	0	2	1	0	d__Bacteria; p__Planctomycetes; c__Phycisphaerae; o__Phycisphaerales; f__Phycisphaeraceae; g__uncultured; s__uncultured bacterium
OTU183	0	1	0	0	0	0	0	0	1	1	0	0	0	1	0	d__Bacteria; p__Proteobacteria; c__Betaproteobacteria; o__Procabacteriales; f__Procabacteriaceae; g__Procabacter
OTU184	1	0	1	0	0	0	0	0	0	0	0	0	0	1	0	d__Bacteria
OTU185	0	0	0	0	0	0	1	0	0	0	0	0	1	5	2	d__Bacteria; p__Chloroflexi; c__S085; o__norank; f__norank; g__norank; s__uncultured bacterium
OTU186	0	0	0	1	0	0	1	0	0	1	0	0	1	1	0	d__Bacteria; p__Planctomycetes; c__Planctomycetacia; o__Planctomycetales; f__Planctomycetaceae; g__uncultured; s__Planctomycetaceae
OTU187	5	6	2	3	2	5	3	6	7	3	7	5	5	7	4	d__Bacteria; p__Chloroflexi; c__Thermomicrobia; o__JG30-KF-CM45; f__norank; g__norank
OTU188	0	0	0	1	2	4	0	0	0	1	4	3	0	1	0	d__Bacteria; p__Planctomycetes; c__Phycisphaerae; o__WD2101 soil group; f__norank; g__norank
OTU189	11	8	16	4	8	11	8	10	14	10	14	12	6	6	6	d__Bacteria; p__Proteobacteria; c__Alphaproteobacteria; o__Rhizobiales; f__JG34-KF-361; g__norank; s__uncultured bacterium
OTU190	1	1	2	3	5	5	4	6	8	4	5	3	10	12	12	d__Bacteria; p__Chloroflexi; c__Chloroflexia; o__Chloroflexales; f__Roseiflexaceae; g__Roseiflexus; s__uncultured bacterium
OTU191	0	1	1	7	1	1	0	2	0	12	8	9	18	11	8	d__Bacteria; p__Actinobacteria; c__Actinobacteria; o__Gaiellales; f__Gaiellaceae; g__Gaiella
OTU192	0	0	2	0	1	1	1	1	4	0	0	1	1	0	1	d__Bacteria; p__Chlorobi; c__Chlorobia; o__Chlorobiales; f__OPB56; g__norank; s__uncultured bacterium KF-JG30-B11
OTU193	0	2	0	1	1	1	0	2	1	2	0	1	0	1	0	d__Bacteria; p__Cyanobacteria; c__Cyanobacteria; o__Vampirovibrionales; f__norank; g__norank; s__uncultured bacterium
OTU194	2	1	2	1	0	1	4	1	3	0	0	0	2	1	0	d__Bacteria; p__Proteobacteria; c__Deltaproteobacteria; o__Myxococcales; f__Haliangiaceae; g__Haliangium; s__uncultured organism
OTU195	0	0	0	1	0	1	3	3	2	1	0	1	2	1	3	d__Bacteria; p__Acidobacteria; c__Acidobacteria; o__Subgroup 6; f__norank; g__norank
OTU196	16	9	11	19	17	16	13	8	9	15	16	18	23	15	22	d__Bacteria; p__Actinobacteria; c__Actinobacteria; o__Frankiales; f__Acidothermaceae; g__Acidothermus; s__uncultured Actinoallomurus sp.
OTU197	6	5	4	2	1	2	5	4	5	2	4	4	1	3	4	d__Bacteria; p__Chloroflexi; c__TK10; o__norank; f__norank; g__norank; s__uncultured bacterium
OTU198	34	48	34	70	72	71	78	71	72	41	35	42	59	84	75	d__Bacteria; p__Acidobacteria; c__Acidobacteria; o__Subgroup 3; f__Unknown Family; g__Bryobacter; s__uncultured Acidobacteria bacterium
OTU199	0	0	0	0	1	1	1	2	1	0	0	0	0	1	2	d__Bacteria
OTU200	0	0	0	1	0	0	2	0	0	0	0	0	1	0	0	d__Bacteria; p__Chloroflexi; c__Thermomicrobia; o__JG30-KF-CM45; f__norank; g__norank; s__uncultured bacterium
OTU201	0	0	0	4	4	3	1	1	0	0	2	0	3	0	0	d__Bacteria; p__Planctomycetes; c__Phycisphaerae; o__WD2101 soil group; f__norank; g__norank; s__uncultured bacterium
OTU202	0	0	0	0	0	0	0	1	0	0	0	0	2	2	0	d__Bacteria; p__Proteobacteria; c__Deltaproteobacteria; o__Myxococcales
OTU203	0	0	0	0	0	0	0	0	0	2	0	1	0	0	0	d__Bacteria
OTU204	0	2	0	0	0	0	2	0	1	3	0	1	1	1	0	d__Bacteria; p__Proteobacteria; c__Deltaproteobacteria; o__Myxococcales; f__P3OB-42; g__norank; s__uncultured Cystobacteraceae bacterium
OTU205	0	0	0	0	0	0	0	0	0	0	1	1	0	0	0	d__Bacteria; p__Firmicutes; c__Bacilli; o__Bacillales; f__Paenibacillaceae; g__Paenibacillus; s__uncultured Paenibacillus sp.
OTU206	3	5	3	5	9	4	2	6	7	1	2	4	7	14	12	d__Bacteria; p__Gemmatimonadetes; c__Gemmatimonadetes; o__Gemmatimonadales; f__Gemmatimonadaceae; g__uncultured; s__uncultured Gemmatimonadetes bacterium
OTU207	1	0	0	2	2	1	2	3	1	0	0	2	0	0	2	d__Bacteria; p__Proteobacteria; c__Deltaproteobacteria; o__Myxococcales; f__Polyangiaceae; g__Byssovorax; s__uncultured bacterium
OTU208	0	1	1	0	0	1	0	1	1	0	0	0	0	0	0	d__Bacteria; p__Firmicutes; c__Bacilli; o__Bacillales; f__Paenibacillaceae; g__Paenibacillus
OTU209	0	0	0	2	1	7	1	0	4	0	1	0	4	3	3	d__Bacteria; p__Cyanobacteria; c__Cyanobacteria; o__Obscuribacterales; f__norank; g__norank; s__uncultured bacterium
OTU210	3	9	5	5	3	1	1	1	4	1	4	1	0	1	1	d__Bacteria
OTU211	0	2	2	1	3	0	0	2	0	0	0	0	1	1	0	d__Bacteria; p__Proteobacteria; c__Deltaproteobacteria; o__GR-WP33-30; f__norank; g__norank
OTU212	0	0	0	1	1	1	0	3	0	0	0	0	0	0	1	d__Bacteria; p__Proteobacteria; c__Deltaproteobacteria; o__Oligoflexales; f__Oligoflexaceae; g__norank
OTU213	0	0	0	0	0	0	0	1	1	0	1	3	1	0	1	d__Bacteria; p__Acidobacteria; c__Acidobacteria; o__AT-s3-28; f__norank; g__norank; s__uncultured bacterium
OTU214	0	0	0	0	0	0	0	0	0	1	0	0	0	0	0	d__Bacteria; p__Bacteroidetes; c__Cytophagia; o__Cytophagales; f__Cytophagaceae; g__Chryseolinea
OTU215	0	0	1	2	0	0	1	0	0	2	4	1	2	1	2	d__Bacteria; p__Proteobacteria; c__Alphaproteobacteria; o__Sphingomonadales; f__Sphingomonadaceae; g__Sphingomonas
OTU216	3	1	3	6	3	7	2	0	11	10	3	4	14	5	5	d__Bacteria; p__Planctomycetes; c__Planctomycetacia; o__Planctomycetales; f__Planctomycetaceae; g__Gemmata
OTU217	0	0	0	0	0	0	0	0	0	0	0	0	0	0	0	d__Bacteria; p__Chloroflexi; c__JG30-KF-CM66; o__norank; f__norank; g__norank; s__uncultured soil bacterium
OTU218	0	0	0	0	0	0	0	0	0	0	0	0	0	0	0	d__Bacteria
OTU219	0	0	1	0	1	0	0	0	0	0	0	0	1	0	0	d__Bacteria
OTU220	5	4	0	0	2	1	4	7	6	6	3	4	6	3	2	d__Bacteria; p__Gemmatimonadetes; c__Gemmatimonadetes; o__Gemmatimonadales; f__Gemmatimonadaceae; g__uncultured; s__Gemmatimonadetes bacterium WWH24
OTU221	0	0	0	0	0	0	2	0	2	0	0	0	1	1	0	d__Bacteria; p__Planctomycetes; c__Planctomycetacia; o__Planctomycetales; f__Planctomycetaceae; g__uncultured
OTU222	5	1	3	0	1	0	1	2	2	2	1	5	3	0	0	d__Bacteria; p__Proteobacteria; c__Deltaproteobacteria; o__Myxococcales; f__Polyangiaceae; g__Sorangium
OTU223	0	0	0	0	1	1	1	0	0	0	0	0	1	0	1	d__Bacteria
OTU224	0	0	0	0	0	0	0	0	1	3	0	0	0	0	0	d__Bacteria; p__WCHB1-60; c__norank; o__norank; f__norank; g__norank
OTU225	0	0	0	3	0	2	0	1	2	0	0	0	2	0	0	d__Bacteria; p__Planctomycetes; c__Planctomycetacia; o__Planctomycetales; f__Planctomycetaceae; g__uncultured
OTU226	3	2	1	1	0	1	0	2	2	1	3	1	2	0	0	d__Bacteria; p__Proteobacteria; c__Gammaproteobacteria; o__NKB5; f__norank; g__norank
OTU227	0	1	0	0	0	0	0	0	0	0	0	0	0	1	0	d__Bacteria; p__Proteobacteria
OTU228	0	1	2	0	0	0	0	0	0	0	0	0	1	1	0	d__Bacteria; p__Actinobacteria; c__Actinobacteria; o__Corynebacteriales; f__Nocardiaceae; g__Nocardia; s__Nocardia paucivorans
OTU229	19	13	17	14	8	18	9	13	6	13	11	14	7	13	17	d__Bacteria; p__Chloroflexi; c__JG30-KF-CM66; o__norank; f__norank; g__norank
OTU230	33	34	41	58	68	57	55	34	38	25	41	38	45	62	45	d__Bacteria; p__Proteobacteria; c__Alphaproteobacteria; o__Rhizobiales; f__Phyllobacteriaceae; g__Mesorhizobium
OTU231	1	1	2	7	15	8	16	10	12	11	6	3	8	7	10	d__Bacteria; p__Gemmatimonadetes; c__Gemmatimonadetes; o__Gemmatimonadales; f__Gemmatimonadaceae; g__Gemmatimonas; s__uncultured bacterium
OTU232	8	1	1	2	2	1	2	0	2	4	6	1	7	6	2	d__Bacteria; p__Bacteroidetes; c__Sphingobacteriia; o__Sphingobacteriales; f__Sphingobacteriaceae; g__Pedobacter
OTU233	1	1	0	3	1	2	0	4	1	0	0	1	1	1	0	d__Bacteria; p__Planctomycetes; c__Planctomycetacia; o__Planctomycetales; f__Planctomycetaceae; g__Gemmata; s__uncultured bacterium
OTU234	3	4	0	0	6	7	2	3	3	1	1	0	1	0	1	d__Bacteria; p__Proteobacteria; c__Gammaproteobacteria; o__WN-HWB-116; f__norank; g__norank
OTU235	0	0	0	0	0	0	0	0	0	0	1	0	0	0	1	d__Bacteria; p__Chloroflexi; c__TK10; o__norank; f__norank; g__norank
OTU236	1	1	5	8	14	4	6	7	6	4	2	5	8	5	2	d__Bacteria; p__Planctomycetes; c__Planctomycetacia; o__Planctomycetales; f__Planctomycetaceae; g__uncultured
OTU237	0	0	0	0	0	0	1	1	1	0	0	0	0	1	0	d__Bacteria; p__Proteobacteria; c__Gammaproteobacteria; o__Legionellales; f__Coxiellaceae; g__Aquicella
OTU238	0	0	1	2	1	0	0	0	0	0	0	0	0	0	0	d__Bacteria; p__Proteobacteria; c__Deltaproteobacteria; o__Bdellovibrionales; f__Bdellovibrionaceae; g__OM27 clade; s__uncultured bacterium
OTU239	0	3	0	1	0	0	0	1	0	0	1	0	0	0	0	d__Bacteria; p__Planctomycetes; c__Planctomycetacia; o__Planctomycetales; f__Planctomycetaceae; g__uncultured; s__uncultured Gemmata sp.
OTU240	3	5	4	6	4	13	4	2	0	8	13	10	6	4	10	d__Bacteria; p__Proteobacteria; c__Alphaproteobacteria; o__Sphingomonadales; f__Sphingomonadaceae; g__Sphingomonas
OTU241	21	17	18	29	22	35	36	32	35	27	26	19	37	26	27	d__Bacteria; p__Gemmatimonadetes; c__Gemmatimonadetes; o__Gemmatimonadales; f__Gemmatimonadaceae; g__Gemmatimonas; s__uncultured Gemmatimonadales bacterium
OTU242	37	28	31	16	14	7	16	15	14	49	49	46	12	21	19	d__Bacteria; p__Gemmatimonadetes; c__Gemmatimonadetes; o__Gemmatimonadales; f__Gemmatimonadaceae; g__uncultured
OTU243	5	3	2	4	1	3	1	2	3	1	5	3	2	3	3	d__Bacteria; p__Acidobacteria; c__Acidobacteria; o__Subgroup 4; f__Unknown Family; g__Blastocatella
OTU244	1	1	3	0	1	0	2	2	1	1	3	1	7	3	4	d__Bacteria; p__Proteobacteria; c__Alphaproteobacteria; o__Rhizobiales; f__DUNssu044; g__norank; s__uncultured bacterium
OTU245	3	3	1	2	3	1	3	5	3	4	2	3	2	1	2	d__Bacteria; p__Gemmatimonadetes; c__Gemmatimonadetes; o__Gemmatimonadales; f__Gemmatimonadaceae; g__Gemmatimonas; s__uncultured Gemmatimonadetes bacterium
OTU246	3	4	1	9	3	6	0	1	0	1	1	1	4	4	3	d__Bacteria; p__Planctomycetes; c__Phycisphaerae; o__WD2101 soil group; f__norank; g__norank; s__uncultured soil bacterium
OTU247	0	1	0	1	3	0	0	1	0	0	1	0	1	1	0	d__Bacteria; p__Armatimonadetes; c__norank; o__norank; f__norank; g__norank; s__uncultured soil bacterium
OTU248	0	0	0	0	0	0	0	0	0	0	0	0	0	0	0	d__Bacteria; p__Chloroflexi; c__Ktedonobacteria; o__Ktedonobacterales; f__Thermosporotrichaceae; g__Thermosporothrix; s__uncultured bacterium
OTU249	0	1	0	0	1	0	2	2	0	1	2	2	1	1	0	d__Bacteria; p__Firmicutes; c__Bacilli; o__Bacillales; f__Paenibacillaceae
OTU250	4	6	6	5	7	7	2	7	5	2	3	5	3	6	5	d__Bacteria; p__Acidobacteria; c__Acidobacteria; o__Subgroup 6; f__norank; g__norank; s__uncultured Acidobacteria bacterium
OTU251	0	0	0	0	0	0	0	1	1	0	2	0	0	1	0	d__Bacteria; p__Firmicutes; c__Clostridia; o__Clostridiales; f__Lachnospiraceae
OTU252	7	7	3	7	4	3	4	5	5	6	4	4	5	7	5	d__Bacteria; p__Gemmatimonadetes; c__Gemmatimonadetes; o__norank; f__S0134 terrestrial group; g__norank; s__uncultured bacterium
OTU253	1	0	0	1	0	0	3	1	0	1	1	1	0	0	1	d__Bacteria; p__Acidobacteria; c__Acidobacteria; o__Subgroup 3; f__Unknown Family; g__Bryobacter; s__uncultured Acidobacteria bacterium
OTU254	0	0	0	0	0	0	0	0	0	2	1	0	1	0	0	d__Bacteria; p__Acidobacteria; c__Acidobacteria; o__Subgroup 4; f__11-24; g__norank; s__uncultured Acidobacteria bacterium
OTU255	49	55	38	67	82	114	48	61	64	60	69	66	93	71	84	d__Bacteria; p__Acidobacteria; c__Acidobacteria; o__Subgroup 6; f__norank; g__norank
OTU256	103	151	123	59	61	46	49	52	44	51	64	53	56	67	58	d__Bacteria; p__Actinobacteria; c__Actinobacteria; o__Solirubrobacterales; f__0319-6M6; g__norank
OTU257	1	0	0	0	0	1	0	0	0	1	3	0	0	0	1	d__Bacteria; p__Elusimicrobia; c__Elusimicrobia; o__Lineage IIa; f__norank; g__norank; s__uncultured bacterium
OTU258	23	21	25	21	30	17	30	21	28	22	27	24	30	33	30	d__Bacteria; p__Nitrospirae; c__Nitrospira; o__norank; f__norank; g__Nitrospira; s__uncultured organism
OTU259	7	7	3	4	0	1	1	1	5	6	7	2	1	3	2	d__Bacteria; p__Actinobacteria; c__Actinobacteria; o__Acidimicrobiales; f__uncultured; g__uncultured
OTU260	0	0	0	1	1	2	1	0	0	0	0	0	0	0	0	d__Bacteria; p__Proteobacteria; c__TA18; o__norank; f__norank; g__norank; s__uncultured delta proteobacterium
OTU261	0	0	0	0	0	0	0	0	0	0	0	0	0	0	0	d__Bacteria
OTU262	1	0	0	1	2	0	2	1	1	1	0	0	0	1	1	d__Bacteria; p__Proteobacteria; c__Alphaproteobacteria; o__Rhodospirillales; f__I-10; g__norank; s__uncultured bacterium
OTU263	0	0	0	0	0	0	0	0	0	0	0	0	2	0	0	d__Bacteria; p__Chloroflexi; c__Ktedonobacteria; o__JG30-KF-AS9; f__norank; g__norank; s__uncultured soil bacterium
OTU264	0	1	2	0	2	1	0	2	2	0	0	0	0	0	0	d__Bacteria; p__Gemmatimonadetes; c__Gemmatimonadetes; o__AT425-EubC11 terrestrial group; f__norank; g__norank
OTU265	26	27	24	30	25	29	19	32	21	59	48	40	35	26	28	d__Archaea; p__Thaumarchaeota; c__Soil Crenarchaeotic Group(SCG); o__norank; f__norank; g__norank
OTU266	0	1	0	0	0	0	0	0	0	0	1	0	0	0	0	d__Bacteria; p__Chloroflexi; c__Elev-1554; o__norank; f__norank; g__norank; s__uncultured bacterium
OTU267	0	1	1	0	0	1	1	0	0	0	0	0	0	0	0	d__Bacteria; p__Chloroflexi; c__TK10; o__norank; f__norank; g__norank
OTU268	0	1	1	0	1	1	0	0	0	1	0	0	0	1	0	d__Bacteria; p__Planctomycetes; c__Planctomycetacia; o__Planctomycetales; f__Planctomycetaceae; g__uncultured
OTU269	0	1	3	2	0	1	0	2	1	0	1	0	1	0	1	d__Bacteria; p__Planctomycetes; c__Phycisphaerae; o__Phycisphaerales; f__Phycisphaeraceae; g__uncultured; s__uncultured bacterium
OTU270	1	1	0	2	0	1	0	0	0	1	0	2	0	0	1	d__Bacteria; p__Firmicutes; c__Bacilli; o__Bacillales; f__Paenibacillaceae; g__Paenibacillus; s__uncultured bacterium
OTU271	50	39	34	16	21	24	20	24	16	13	17	13	28	25	23	d__Bacteria; p__Actinobacteria; c__Actinobacteria; o__Acidimicrobiales; f__Acidimicrobiaceae; g__uncultured; s__uncultured actinobacterium
OTU272	0	0	0	0	0	3	0	0	0	0	1	0	1	0	0	d__Bacteria; p__Proteobacteria; c__Alphaproteobacteria; o__Rickettsiales; f__Mitochondria; g__norank; s__Spongospora subterranea
OTU273	1	0	1	2	3	5	2	1	0	2	0	1	0	3	1	d__Bacteria; p__Planctomycetes; c__Planctomycetacia; o__Planctomycetales; f__Planctomycetaceae; g__Singulisphaera; s__uncultured Singulisphaera sp.
OTU274	0	1	0	3	4	1	0	0	0	0	0	0	0	0	0	d__Bacteria; p__Chloroflexi; c__Chloroflexia; o__Herpetosiphonales; f__Herpetosiphonaceae; g__Herpetosiphon; s__uncultured Chloroflexi bacterium
OTU275	0	0	0	5	0	2	0	2	0	2	0	1	1	2	4	d__Bacteria; p__Bacteroidetes; c__Cytophagia; o__Cytophagales; f__Cytophagaceae; g__uncultured; s__uncultured soil bacterium
OTU276	10	17	14	26	16	24	9	16	14	14	8	10	39	28	20	d__Bacteria; p__Proteobacteria; c__Betaproteobacteria; o__Burkholderiales; f__Burkholderiaceae; g__Burkholderia
OTU277	0	0	0	2	0	1	0	0	0	2	1	1	0	1	0	d__Bacteria; p__Planctomycetes; c__Planctomycetacia; o__Planctomycetales; f__Planctomycetaceae; g__uncultured
OTU278	1	0	2	3	3	4	1	1	1	0	2	0	1	5	3	d__Bacteria; p__Proteobacteria; c__Alphaproteobacteria; o__Rhizobiales; f__Hyphomicrobiaceae; g__Pedomicrobium; s__uncultured bacterium
OTU279	0	0	0	1	0	0	0	0	0	0	1	0	0	2	1	d__Bacteria; p__Planctomycetes; c__Phycisphaerae; o__WD2101 soil group; f__norank; g__norank
OTU280	0	0	0	2	0	0	0	1	0	0	0	0	0	1	0	d__Bacteria; p__Saccharibacteria; c__norank; o__norank; f__norank; g__norank
OTU281	3	5	7	2	4	2	2	0	5	6	7	9	1	1	1	d__Bacteria; p__Deinococcus-Thermus; c__Deinococci; o__Deinococcales; f__Trueperaceae; g__Truepera; s__uncultured Deinococci bacterium
OTU282	42	39	33	26	23	33	40	24	21	34	36	45	26	20	31	d__Bacteria; p__Actinobacteria; c__Actinobacteria; o__Kineosporiales; f__Kineosporiaceae; g__Kineosporia; s__uncultured bacterium
OTU283	21	27	27	23	24	18	26	24	30	23	22	31	18	25	25	d__Bacteria; p__Actinobacteria; c__Actinobacteria; o__Gaiellales; f__uncultured; g__uncultured
OTU284	0	0	0	0	0	0	0	0	0	1	0	0	0	0	0	d__Bacteria; p__Proteobacteria; c__Gammaproteobacteria; o__Legionellales; f__Legionellaceae; g__Legionella; s__uncultured bacterium
OTU285	0	0	0	0	0	0	0	0	1	2	3	2	0	1	2	d__Bacteria; p__Planctomycetes; c__Phycisphaerae; o__Phycisphaerales; f__Phycisphaeraceae; g__uncultured; s__uncultured soil bacterium
OTU286	0	0	0	0	0	0	0	0	0	0	0	0	0	0	0	d__Bacteria; p__TM6; c__norank; o__norank; f__norank; g__norank; s__uncultured bacterium
OTU287	169	197	167	165	110	159	195	219	210	108	100	119	187	167	173	d__Bacteria; p__Proteobacteria; c__Betaproteobacteria; o__Nitrosomonadales; f__Nitrosomonadaceae; g__uncultured
OTU288	146	163	148	72	79	91	95	86	89	99	109	115	98	99	84	d__Bacteria; p__Actinobacteria; c__Actinobacteria; o__Solirubrobacterales; f__Patulibacteraceae; g__Patulibacter; s__uncultured bacterium
OTU289	11	6	8	6	4	4	8	10	6	13	3	8	7	5	2	d__Bacteria; p__Planctomycetes; c__Planctomycetacia; o__Planctomycetales; f__Planctomycetaceae; g__uncultured; s__uncultured bacterium
OTU290	0	0	0	0	1	0	0	0	0	0	1	0	2	0	1	d__Bacteria; p__Actinobacteria; c__Actinobacteria; o__Frankiales; f__Nakamurellaceae; g__Nakamurella; s__uncultured bacterium
OTU291	1	0	1	2	5	2	3	1	1	1	1	0	2	4	5	d__Bacteria; p__Chloroflexi
OTU292	0	0	2	1	0	1	0	0	1	0	0	1	0	0	0	d__Bacteria; p__Firmicutes; c__Bacilli; o__Bacillales; f__Paenibacillaceae; g__Thermobacillus; s__uncultured bacterium
OTU293	1	0	0	0	0	0	0	1	0	0	0	1	1	1	0	d__Bacteria
OTU294	5	7	3	2	2	2	3	2	1	4	5	1	1	1	1	d__Bacteria; p__Chloroflexi; c__Chloroflexia; o__Kallotenuales; f__AKIW781; g__norank
OTU295	1	3	1	3	0	2	3	5	5	3	3	0	5	2	4	d__Bacteria; p__Planctomycetes; c__Phycisphaerae; o__WD2101 soil group; f__norank; g__norank; s__uncultured planctomycete
OTU296	0	0	1	2	1	4	1	1	0	3	3	0	6	4	7	d__Bacteria; p__Proteobacteria; c__Gammaproteobacteria; o__Xanthomonadales; f__uncultured; g__uncultured; s__uncultured soil bacterium
OTU297	190	176	170	176	177	165	170	197	187	108	133	117	132	136	128	d__Bacteria; p__Actinobacteria; c__Actinobacteria; o__Gaiellales; f__uncultured; g__uncultured
OTU298	0	0	0	0	0	0	0	0	0	0	0	0	0	1	0	d__Bacteria; p__Cyanobacteria; c__Cyanobacteria; o__Obscuribacterales; f__norank; g__norank; s__bioreactor metagenome
OTU299	26	44	57	50	41	60	122	74	93	76	62	95	51	64	42	d__Bacteria; p__Proteobacteria; c__Betaproteobacteria; o__Burkholderiales; f__Comamonadaceae; g__Aquincola; s__uncultured bacterium
OTU300	5	4	9	5	9	6	3	6	5	11	7	13	19	31	18	d__Bacteria; p__Proteobacteria; c__Alphaproteobacteria; o__Rhizobiales; f__Rhodobiaceae; g__uncultured; s__uncultured Rhizobiales bacterium
OTU301	10	6	13	2	0	2	3	1	0	8	3	9	0	1	1	d__Bacteria; p__Actinobacteria; c__Actinobacteria; o__Streptomycetales; f__Streptomycetaceae; g__Streptomyces
OTU302	3	1	1	0	1	3	0	2	4	0	1	2	0	0	0	d__Bacteria; p__Actinobacteria; c__Actinobacteria; o__Acidimicrobiales; f__uncultured; g__uncultured
OTU303	9	6	12	3	10	6	6	10	6	14	8	12	3	2	5	d__Bacteria; p__Planctomycetes; c__Planctomycetacia; o__Planctomycetales; f__Planctomycetaceae; g__Gemmata
OTU304	0	0	2	5	0	1	1	3	0	2	0	1	0	3	2	d__Bacteria; p__Chloroflexi; c__TK10; o__norank; f__norank; g__norank; s__bacterium Ellin6543
OTU305	0	0	0	0	0	1	0	0	0	2	1	1	1	2	0	d__Bacteria; p__Bacteroidetes; c__Sphingobacteriia; o__Sphingobacteriales; f__Chitinophagaceae
OTU306	0	0	0	0	0	0	0	1	0	1	2	0	0	0	0	d__Bacteria; p__Actinobacteria; c__Actinobacteria
OTU307	3	0	1	0	1	4	4	0	0	2	3	1	7	3	2	d__Bacteria; p__Chloroflexi
OTU308	1	0	1	0	0	0	1	0	1	0	0	2	0	0	0	d__Bacteria; p__Cyanobacteria; c__Cyanobacteria; o__norank; f__norank; g__norank
OTU309	19	25	37	10	5	6	12	19	5	48	41	39	16	23	16	d__Bacteria; p__Chloroflexi; c__Thermomicrobia; o__JG30-KF-CM45; f__norank; g__norank; s__uncultured soil bacterium
OTU310	3	5	5	4	1	3	2	4	4	1	4	3	3	2	5	d__Bacteria; p__Firmicutes; c__Bacilli; o__Bacillales; f__Paenibacillaceae; g__Paenibacillus; s__Paenibacillus alginolyticus
OTU311	0	0	0	0	0	0	0	0	0	1	0	0	0	0	0	d__Bacteria
OTU312	0	0	0	0	0	1	0	2	0	0	1	0	0	1	0	d__Bacteria; p__Cyanobacteria; c__Cyanobacteria; o__Vampirovibrionales; f__norank; g__norank; s__uncultured bacterium
OTU313	4	4	7	4	5	4	8	8	12	3	7	1	8	4	7	d__Bacteria; p__Planctomycetes; c__Planctomycetacia; o__Planctomycetales; f__Planctomycetaceae; g__uncultured
OTU314	0	0	0	0	0	0	0	0	0	0	0	0	0	0	0	d__Bacteria; p__Planctomycetes; c__Planctomycetacia; o__Planctomycetales; f__Planctomycetaceae; g__uncultured
OTU315	2	2	1	7	7	6	4	4	2	2	2	2	2	2	6	d__Bacteria; p__Proteobacteria; c__Betaproteobacteria; o__Nitrosomonadales
OTU316	0	0	0	0	0	0	0	0	0	1	0	1	0	0	0	d__Bacteria; p__Planctomycetes; c__Planctomycetacia; o__Planctomycetales; f__Planctomycetaceae; g__Planctomyces; s__Planctomyces sp. 423
OTU317	0	0	0	0	0	0	0	0	0	0	0	0	2	0	1	d__Bacteria; p__Chloroflexi; c__Thermomicrobia; o__JG30-KF-CM45; f__norank; g__norank; s__uncultured Chloroflexi bacterium
OTU318	0	0	1	1	2	5	2	1	1	3	1	4	1	2	4	d__Bacteria; p__Proteobacteria; c__Deltaproteobacteria; o__Myxococcales; f__Cystobacteraceae; g__Anaeromyxobacter
OTU319	6	5	3	11	8	19	4	3	11	4	9	3	4	7	9	d__Bacteria; p__Proteobacteria; c__Alphaproteobacteria; o__Rhizobiales; f__Xanthobacteraceae
OTU320	2	0	0	0	1	0	1	0	1	0	1	1	0	0	1	d__Bacteria; p__Chloroflexi; c__Thermomicrobia; o__JG30-KF-CM45; f__norank; g__norank
OTU321	0	2	1	2	2	2	1	0	1	1	1	0	1	0	1	d__Bacteria; p__Proteobacteria; c__Deltaproteobacteria; o__Myxococcales; f__Haliangiaceae; g__Haliangium; s__uncultured delta proteobacterium
OTU322	0	0	0	1	0	1	0	0	0	0	0	0	0	0	0	d__Bacteria; p__Firmicutes; c__Clostridia; o__Clostridiales; f__Ruminococcaceae; g__Ruminiclostridium; s__[Clostridium] stercorarium subsp. stercorarium DSM 8532
OTU323	41	30	35	34	47	51	52	63	59	33	38	16	46	32	20	d__Bacteria; p__Planctomycetes; c__Phycisphaerae; o__WD2101 soil group; f__norank; g__norank; s__uncultured bacterium
OTU324	0	1	0	2	4	3	7	2	3	1	3	1	4	7	2	d__Bacteria; p__Planctomycetes; c__Phycisphaerae; o__CPla-3 termite group; f__norank; g__norank; s__uncultured bacterium
OTU325	7	6	5	2	1	1	4	5	2	3	0	1	4	2	3	d__Bacteria; p__Actinobacteria; c__Actinobacteria; o__norank; f__norank; g__norank
OTU326	0	0	0	0	0	0	0	0	0	0	0	0	0	0	0	d__Bacteria; p__Proteobacteria; c__Deltaproteobacteria; o__Oligoflexales; f__norank; g__norank; s__uncultured bacterium
OTU327	0	0	0	0	0	0	0	0	0	0	0	0	1	0	0	d__Bacteria; p__Proteobacteria; c__Alphaproteobacteria; o__Rhodospirillales
OTU328	3	1	0	4	10	6	4	5	2	2	3	1	5	5	6	d__Bacteria; p__Gemmatimonadetes; c__Gemmatimonadetes; o__AT425-EubC11 terrestrial group; f__norank; g__norank; s__uncultured bacterium
OTU329	0	0	0	0	0	2	0	0	1	1	0	0	1	0	0	d__Bacteria; p__Chloroflexi; c__TK10; o__norank; f__norank; g__norank
OTU330	17	12	14	8	8	2	4	6	12	10	6	8	4	10	3	d__Bacteria; p__Actinobacteria; c__Actinobacteria; o__Pseudonocardiales; f__Pseudonocardiaceae; g__Actinomycetospora; s__uncultured bacterium
OTU331	0	0	0	0	0	0	0	0	0	1	0	0	0	0	0	d__Bacteria; p__Firmicutes; c__Clostridia; o__Clostridiales; f__Family XI; g__Tepidimicrobium
OTU332	1	2	5	7	12	9	2	1	3	13	19	19	20	14	18	d__Bacteria; p__Acidobacteria; c__Acidobacteria; o__Subgroup 6; f__norank; g__norank; s__uncultured bacterium 259
OTU333	2	0	0	1	0	0	1	0	0	2	0	3	1	0	1	d__Bacteria; p__Actinobacteria; c__Actinobacteria; o__Micromonosporales; f__Micromonosporaceae; g__Rhizocola; s__uncultured bacterium
OTU334	1	9	7	10	9	9	9	4	8	5	3	4	10	5	5	d__Bacteria; p__Proteobacteria; c__Gammaproteobacteria; o__Xanthomonadales; f__Xanthomonadaceae; g__Rhodanobacter; s__uncultured bacterium
OTU335	0	0	0	0	0	0	0	0	0	0	0	0	0	0	0	d__Bacteria; p__Planctomycetes; c__Phycisphaerae; o__Phycisphaerales; f__Phycisphaeraceae; g__uncultured; s__uncultured bacterium
OTU336	0	0	0	0	1	1	0	0	1	0	0	0	1	0	1	d__Bacteria; p__Planctomycetes; c__Phycisphaerae; o__WD2101 soil group; f__norank; g__norank; s__uncultured bacterium
OTU337	0	0	0	0	0	0	0	0	0	0	0	2	0	0	0	d__Bacteria; p__Deinococcus-Thermus; c__Deinococci; o__Deinococcales; f__Deinococcaceae; g__Deinococcus
OTU338	6	9	4	3	0	1	5	5	6	4	2	6	5	1	1	d__Bacteria; p__Planctomycetes; c__Planctomycetacia; o__Planctomycetales; f__Planctomycetaceae; g__uncultured
OTU339	4	3	6	3	5	5	1	4	3	0	1	1	2	3	3	d__Bacteria
OTU340	0	0	0	0	0	0	0	0	0	0	0	0	0	0	0	d__Bacteria; p__Actinobacteria; c__Actinobacteria; o__Gaiellales; f__uncultured; g__uncultured
OTU341	1	1	0	2	3	3	3	3	0	2	1	0	2	0	1	d__Bacteria; p__Proteobacteria; c__Deltaproteobacteria; o__Myxococcales; f__Polyangiaceae; g__Sorangium; s__uncultured bacterium
OTU342	2	2	1	0	0	2	2	4	3	2	3	1	4	4	0	d__Bacteria; p__Actinobacteria; c__Actinobacteria; o__Acidimicrobiales; f__Acidimicrobiaceae; g__uncultured; s__uncultured Actinomycetales bacterium
OTU343	0	0	1	0	1	0	0	0	0	0	0	1	1	1	3	d__Bacteria; p__Elusimicrobia; c__Elusimicrobia; o__Lineage IIa; f__norank; g__norank
OTU344	10	8	11	1	3	9	6	1	6	4	4	2	2	6	6	d__Bacteria; p__Chloroflexi; c__JG30-KF-CM66; o__norank; f__norank; g__norank; s__uncultured Caldilinea sp.
OTU345	0	0	0	0	0	0	0	0	0	3	0	1	0	0	0	d__Bacteria
OTU346	1	2	1	3	1	2	3	3	1	3	2	2	0	1	0	d__Bacteria; p__Firmicutes; c__Clostridia; o__Clostridiales; f__Clostridiaceae 1; g__Clostridium sensu stricto 1
OTU347	4	5	3	4	2	8	1	3	1	2	0	2	5	3	7	d__Bacteria; p__Acidobacteria; c__Acidobacteria; o__Subgroup 4; f__RB41; g__norank; s__uncultured bacterium
OTU348	0	0	0	0	1	1	1	1	3	0	1	1	1	0	0	d__Bacteria; p__Proteobacteria; c__Gammaproteobacteria; o__Legionellales; f__Legionellaceae; g__Legionella
OTU349	0	0	0	0	0	0	0	0	0	0	0	0	0	0	0	d__Bacteria; p__Chloroflexi; c__Elev-1554; o__norank; f__norank; g__norank; s__uncultured bacterium
OTU350	0	0	1	0	1	2	0	0	1	0	0	1	0	1	0	d__Bacteria; p__Planctomycetes; c__Planctomycetacia; o__Planctomycetales; f__Planctomycetaceae; g__uncultured; s__uncultured Gemmata sp.
OTU351	1	0	1	2	1	6	1	2	0	0	0	0	0	0	1	d__Bacteria; p__Planctomycetes; c__BD7-11; o__norank; f__norank; g__norank; s__uncultured bacterium
OTU352	1	1	0	0	2	1	1	1	0	0	0	1	1	1	0	d__Bacteria; p__Gemmatimonadetes; c__Gemmatimonadetes; o__Gemmatimonadales; f__Gemmatimonadaceae; g__Gemmatimonas
OTU353	0	0	0	0	1	0	0	0	0	0	0	0	0	0	0	d__Bacteria
OTU354	7	5	6	6	7	4	4	3	3	4	5	6	2	4	1	d__Bacteria; p__Planctomycetes; c__Planctomycetacia; o__Planctomycetales; f__Planctomycetaceae; g__Isosphaera; s__uncultured bacterium
OTU355	0	0	0	0	0	0	0	0	0	0	0	0	0	0	0	d__Bacteria; p__Saccharibacteria; c__norank; o__norank; f__norank; g__norank
OTU356	0	2	1	0	1	1	1	1	0	1	2	2	5	1	2	d__Bacteria; p__Chloroflexi; c__TK10; o__norank; f__norank; g__norank; s__uncultured bacterium
OTU357	0	0	0	1	2	3	1	0	0	2	0	0	2	3	2	d__Bacteria; p__Gemmatimonadetes; c__Gemmatimonadetes; o__AT425-EubC11 terrestrial group; f__norank; g__norank; s__uncultured bacterium
OTU358	0	1	0	0	1	0	0	0	0	1	0	0	4	0	0	d__Bacteria; p__Proteobacteria; c__Deltaproteobacteria; o__Myxococcales; f__mle1-27; g__norank; s__uncultured delta proteobacterium
OTU359	0	0	0	0	0	0	0	0	1	1	0	0	0	0	0	d__Bacteria; p__Proteobacteria; c__Gammaproteobacteria; o__Legionellales; f__Legionellaceae; g__Legionella; s__uncultured bacterium
OTU360	0	0	0	0	0	0	0	0	0	0	0	0	2	1	2	d__Bacteria; p__Armatimonadetes; c__norank; o__norank; f__norank; g__norank
OTU361	0	2	1	0	3	4	0	1	2	2	8	9	0	1	1	d__Bacteria; p__Proteobacteria; c__Deltaproteobacteria; o__Myxococcales; f__Polyangiaceae; g__Sorangium
OTU362	0	0	0	0	0	0	0	0	0	0	0	0	0	0	0	d__Bacteria
OTU363	0	1	1	3	2	1	4	11	4	1	5	3	5	11	3	d__Bacteria; p__Proteobacteria; c__Alphaproteobacteria; o__Rhodospirillales; f__JG37-AG-20; g__norank; s__uncultured bacterium
OTU364	10	6	8	7	5	16	30	28	25	6	8	7	10	12	10	d__Bacteria; p__Proteobacteria; c__Betaproteobacteria; o__SC-I-84; f__norank; g__norank
OTU365	0	0	0	0	0	0	0	0	0	0	0	0	0	0	0	d__Archaea; p__Thaumarchaeota; c__Soil Crenarchaeotic Group(SCG); o__norank; f__norank; g__norank
OTU366	2	0	0	0	1	0	0	0	1	1	0	0	0	0	1	d__Bacteria; p__Chloroflexi; c__Ktedonobacteria; o__C0119; f__norank; g__norank
OTU367	0	0	1	0	1	1	1	0	0	17	22	17	11	8	8	d__Bacteria; p__Bacteroidetes; c__Cytophagia; o__Cytophagales; f__Cytophagaceae; g__Hymenobacter
OTU368	1	1	0	2	5	6	0	1	0	0	2	0	4	6	2	d__Bacteria; p__Gemmatimonadetes; c__Gemmatimonadetes; o__Gemmatimonadales; f__Gemmatimonadaceae; g__uncultured; s__Gemmatimonadetes bacterium LX87
OTU369	0	0	0	0	0	0	0	1	0	0	0	0	0	0	0	d__Bacteria; p__Gemmatimonadetes; c__Gemmatimonadetes; o__Gemmatimonadales; f__Gemmatimonadaceae; g__uncultured
OTU370	1	0	0	3	3	2	1	3	1	0	3	1	0	1	0	d__Bacteria; p__Proteobacteria; c__Deltaproteobacteria; o__Oligoflexales; f__norank; g__norank; s__uncultured bacterium
OTU371	37	39	35	35	28	34	28	24	20	19	34	26	31	39	37	d__Bacteria; p__Actinobacteria; c__Actinobacteria; o__Propionibacteriales; f__Nocardioidaceae; g__Kribbella
OTU372	0	3	0	0	0	0	1	2	0	1	5	3	3	1	1	d__Bacteria; p__Planctomycetes; c__Phycisphaerae; o__WD2101 soil group; f__norank; g__norank; s__uncultured bacterium
OTU373	0	0	0	0	0	0	0	0	0	0	0	0	1	0	0	d__Bacteria; p__Planctomycetes; c__Planctomycetacia; o__Planctomycetales; f__Planctomycetaceae; g__Singulisphaera; s__Isosphaera sp.
OTU374	0	0	0	6	13	7	0	0	0	0	0	0	0	0	0	d__Bacteria; p__Proteobacteria; c__Alphaproteobacteria; o__Sphingomonadales; f__Sphingomonadaceae; g__Novosphingobium
OTU375	0	0	0	0	0	0	1	0	0	1	0	0	0	0	0	d__Bacteria; p__Parcubacteria; c__norank; o__norank; f__norank; g__norank
OTU376	3	2	3	2	1	0	1	2	4	10	4	5	4	0	0	d__Bacteria; p__Armatimonadetes; c__norank; o__norank; f__norank; g__norank
OTU377	28	24	40	39	34	31	39	33	39	37	32	36	26	23	21	d__Bacteria; p__Proteobacteria; c__Deltaproteobacteria; o__Myxococcales; f__Haliangiaceae; g__Haliangium; s__uncultured Haliangium sp.
OTU378	35	28	25	12	18	18	16	15	10	42	42	35	25	18	27	d__Bacteria; p__Chloroflexi; c__Chloroflexia; o__Chloroflexales; f__Roseiflexaceae; g__Roseiflexus; s__uncultured Chloroflexi bacterium
OTU379	1	1	0	4	2	0	0	1	0	0	1	1	1	0	0	d__Bacteria; p__Verrucomicrobia; c__OPB35 soil group; o__norank; f__norank; g__norank
OTU380	2	0	1	0	0	0	0	0	1	0	0	0	1	0	0	d__Bacteria; p__Proteobacteria; c__Gammaproteobacteria
OTU381	0	0	0	1	1	1	1	4	1	1	0	0	4	0	2	d__Bacteria; p__Chloroflexi; c__SHA-26; o__norank; f__norank; g__norank; s__uncultured bacterium
OTU382	13	18	19	17	16	17	12	20	19	16	15	18	4	9	9	d__Bacteria; p__Actinobacteria; c__Actinobacteria; o__Frankiales
OTU383	1	0	0	0	0	0	0	0	0	0	0	1	1	0	0	d__Bacteria; p__Chloroflexi; c__Ktedonobacteria; o__B12-WMSP1; f__norank; g__norank; s__uncultured bacterium
OTU384	0	1	1	0	1	1	0	0	0	0	0	0	2	1	0	d__Bacteria; p__Proteobacteria; c__Betaproteobacteria; o__Burkholderiales; f__Alcaligenaceae; g__Pigmentiphaga; s__uncultured bacterium
OTU385	0	3	0	13	11	2	3	5	1	3	4	1	6	2	5	d__Bacteria; p__Proteobacteria; c__Alphaproteobacteria; o__Sphingomonadales
OTU386	5	6	1	2	0	0	0	1	1	1	0	1	1	4	3	d__Bacteria; p__Chloroflexi; c__TK10; o__norank; f__norank; g__norank; s__uncultured bacterium
OTU387	0	0	0	1	2	1	1	4	3	2	2	0	2	2	0	d__Bacteria; p__Bacteroidetes; c__Cytophagia; o__Cytophagales; f__Cytophagaceae; g__Ohtaekwangia
OTU388	3	1	0	0	2	1	0	0	0	3	2	4	0	0	1	d__Bacteria; p__Proteobacteria; c__Deltaproteobacteria; o__Oligoflexales; f__norank; g__norank; s__uncultured bacterium
OTU389	3	3	1	2	3	1	1	0	0	4	2	1	2	1	2	d__Bacteria; p__Planctomycetes; c__Planctomycetacia; o__Planctomycetales; f__Planctomycetaceae; g__uncultured; s__uncultured bacterium
OTU390	9	10	10	19	25	16	15	11	17	11	18	10	12	18	15	d__Bacteria; p__Planctomycetes; c__Phycisphaerae; o__WD2101 soil group; f__norank; g__norank; s__uncultured soil bacterium
OTU391	0	0	0	0	0	1	0	0	0	3	0	0	1	0	2	d__Bacteria; p__TM6; c__norank; o__norank; f__norank; g__norank; s__uncultured bacterium
OTU392	0	0	0	0	0	0	0	0	0	0	0	0	0	2	0	d__Bacteria; p__Firmicutes; c__Bacilli; o__Bacillales; f__Paenibacillaceae
OTU393	6	7	6	6	5	11	7	7	2	1	6	1	6	8	7	d__Bacteria; p__Proteobacteria; c__Deltaproteobacteria; o__Myxococcales; f__Polyangiaceae; g__Sorangium; s__uncultured delta proteobacterium
OTU394	0	0	0	6	13	19	4	2	2	2	2	0	1	1	4	d__Bacteria; p__Proteobacteria; c__Betaproteobacteria; o__Methylophilales; f__Methylophilaceae; g__Methylotenera; s__uncultured beta proteobacterium
OTU395	1	0	1	2	0	2	1	0	0	0	1	0	1	1	2	d__Bacteria; p__Chloroflexi; c__TK10; o__norank; f__norank; g__norank; s__uncultured bacterium
OTU396	0	0	1	0	0	0	0	0	0	0	0	0	0	0	0	d__Bacteria; p__Firmicutes; c__Bacilli; o__Bacillales; f__Paenibacillaceae; g__Paenibacillus
OTU397	1	0	1	0	0	0	0	1	0	0	0	1	1	0	0	d__Bacteria; p__Chloroflexi
OTU398	1	0	0	0	0	0	1	0	0	0	0	0	0	0	0	d__Bacteria; p__Planctomycetes; c__Planctomycetacia; o__Planctomycetales; f__Planctomycetaceae; g__Singulisphaera
OTU399	0	0	0	0	0	0	0	1	0	1	0	0	0	0	0	d__Bacteria; p__Proteobacteria; c__Deltaproteobacteria; o__Oligoflexales; f__norank; g__norank
OTU400	19	18	24	102	57	91	82	68	70	36	50	45	61	57	45	d__Bacteria; p__Proteobacteria; c__Alphaproteobacteria; o__Rhizobiales; f__Rhizobiales Incertae Sedis; g__Rhizomicrobium
OTU401	3	1	3	0	0	2	2	4	1	2	1	2	1	0	0	d__Bacteria; p__Chloroflexi; c__Ktedonobacteria; o__Ktedonobacterales; f__1959-1; g__norank; s__uncultured bacterium
OTU402	13	14	8	4	6	2	9	9	8	18	11	9	6	8	3	d__Bacteria; p__Firmicutes; c__Clostridia; o__Clostridiales; f__Peptostreptococcaceae; g__Intestinibacter; s__uncultured organism
OTU403	0	0	0	0	3	0	2	1	1	2	0	2	2	1	2	d__Bacteria; p__Chlorobi; c__Chlorobia; o__Chlorobiales; f__OPB56; g__norank; s__uncultured bacterium
OTU404	1	3	7	3	2	3	1	4	3	3	4	2	9	2	7	d__Bacteria; p__WCHB1-60; c__norank; o__norank; f__norank; g__norank; s__uncultured bacterium
OTU405	0	0	1	0	0	0	1	0	0	2	2	1	0	2	0	d__Bacteria; p__Bacteroidetes; c__Sphingobacteriia; o__Sphingobacteriales; f__Sphingobacteriaceae; g__Mucilaginibacter; s__uncultured bacterium
OTU406	0	0	0	0	0	0	1	0	0	0	0	0	0	1	0	d__Bacteria; p__Proteobacteria
OTU407	0	0	1	0	0	0	0	1	2	2	2	0	0	0	0	d__Bacteria; p__Planctomycetes; c__Planctomycetacia; o__Planctomycetales; f__Planctomycetaceae; g__uncultured; s__uncultured Singulisphaera sp.
OTU408	0	0	0	1	0	0	0	0	0	0	0	0	1	0	0	d__Bacteria; p__Proteobacteria; c__Gammaproteobacteria; o__Xanthomonadales; f__Xanthomonadales Incertae Sedis
OTU409	3	1	0	1	0	1	1	0	0	0	0	1	5	7	5	d__Bacteria; p__Actinobacteria; c__Actinobacteria; o__Solirubrobacterales; f__FFCH13075; g__norank; s__uncultured bacterium
OTU410	0	0	0	0	0	0	1	0	0	1	2	1	0	1	0	d__Bacteria; p__Chloroflexi; c__JG30-KF-CM66; o__norank; f__norank; g__norank; s__uncultured bacterium
OTU411	0	0	0	0	0	0	1	0	0	0	0	0	1	0	1	d__Bacteria; p__Planctomycetes; c__Planctomycetacia; o__Planctomycetales; f__Planctomycetaceae; g__uncultured
OTU412	0	0	2	15	6	7	26	16	23	9	3	4	10	13	2	d__Bacteria; p__Bacteroidetes; c__Cytophagia; o__Cytophagales; f__Cytophagaceae; g__Chryseolinea; s__uncultured bacterium
OTU413	0	0	1	1	1	1	1	1	1	0	0	3	0	0	1	d__Bacteria; p__Planctomycetes; c__Planctomycetacia; o__Planctomycetales; f__Planctomycetaceae; g__uncultured
OTU414	0	0	0	0	0	0	0	0	0	0	0	0	0	0	0	d__Bacteria; p__Planctomycetes; c__Planctomycetacia; o__Planctomycetales; f__Planctomycetaceae; g__Planctomyces; s__uncultured bacterium
OTU415	1	2	2	3	3	0	1	1	0	4	1	0	2	2	2	d__Bacteria; p__Actinobacteria; c__Actinobacteria; o__norank; f__norank; g__norank
OTU416	2	0	0	2	4	3	0	0	1	2	4	3	4	3	8	d__Bacteria; p__Chloroflexi; c__TK10; o__norank; f__norank; g__norank; s__uncultured bacterium
OTU417	0	0	0	0	0	0	1	0	0	0	0	0	0	1	0	d__Bacteria; p__Armatimonadetes; c__Armatimonadia; o__Armatimonadales; f__norank; g__norank
OTU418	1	3	0	4	6	2	11	4	2	6	5	10	2	3	2	d__Bacteria; p__Acidobacteria; c__Acidobacteria; o__Acidobacteriales; f__Acidobacteriaceae (Subgroup 1); g__Terriglobus; s__uncultured bacterium
OTU419	0	0	1	0	1	0	0	0	1	0	0	0	0	0	0	d__Bacteria; p__Firmicutes; c__Clostridia; o__Clostridiales; f__Ruminococcaceae; g__uncultured; s__uncultured prokaryote
OTU420	2	1	0	1	1	1	0	0	1	1	0	0	0	1	0	d__Bacteria; p__Chlorobi; c__Chlorobia; o__Chlorobiales; f__OPB56; g__norank; s__uncultured bacterium #0319-6E22
OTU421	2	2	6	2	1	0	4	3	1	5	2	3	5	2	3	d__Bacteria; p__Chloroflexi; c__Elev-1554; o__norank; f__norank; g__norank; s__uncultured bacterium
OTU422	2	0	3	1	1	1	1	1	1	2	0	0	1	0	1	d__Bacteria
OTU423	0	2	2	0	0	3	0	5	4	5	4	4	1	2	4	d__Bacteria; p__Firmicutes; c__Bacilli; o__Bacillales; f__Thermoactinomycetaceae; g__Thermoactinomyces; s__Thermoactinomyces vulgaris
OTU424	2	1	0	6	5	1	3	2	2	2	2	0	1	3	1	d__Bacteria; p__Planctomycetes; c__Phycisphaerae; o__WD2101 soil group; f__norank; g__norank
OTU425	0	0	0	1	0	0	0	0	0	0	0	0	0	0	0	d__Bacteria; p__TM6; c__norank; o__norank; f__norank; g__norank
OTU426	0	0	0	0	1	0	0	1	0	0	0	0	0	0	1	d__Bacteria; p__Chloroflexi; c__Thermomicrobia; o__JG30-KF-CM45; f__norank; g__norank
OTU427	0	0	0	0	0	0	2	5	3	0	0	0	0	1	0	d__Bacteria; p__Planctomycetes; c__Planctomycetacia; o__Planctomycetales; f__Planctomycetaceae; g__uncultured
OTU428	0	3	0	0	0	0	1	0	0	0	0	1	2	1	4	d__Bacteria; p__Actinobacteria; c__Actinobacteria; o__Glycomycetales; f__Glycomycetaceae; g__Glycomyces; s__Glycomyces harbinensis
OTU429	2	1	2	3	0	3	3	0	3	0	2	0	0	1	0	d__Bacteria; p__Firmicutes; c__Clostridia; o__Clostridiales; f__Gracilibacteraceae; g__Gracilibacter; s__Gracilibacter thermotolerans
OTU430	0	1	2	1	0	0	0	1	1	0	2	2	0	1	2	d__Bacteria; p__Acidobacteria; c__Acidobacteria; o__Subgroup 5; f__norank; g__norank
OTU431	0	1	0	0	1	2	0	2	1	1	0	1	0	0	1	d__Bacteria; p__Proteobacteria; c__Alphaproteobacteria; o__Rhodospirillales; f__Rhodospirillaceae; g__uncultured
OTU432	0	0	0	0	0	0	0	0	0	0	0	0	0	0	0	d__Bacteria; p__Chloroflexi; c__Thermomicrobia; o__AKYG1722; f__norank; g__norank; s__uncultured bacterium
OTU433	15	1	13	19	7	22	23	7	5	9	8	9	9	11	6	d__Bacteria; p__Saccharibacteria; c__norank; o__norank; f__norank; g__norank
OTU434	0	0	1	0	0	0	0	0	0	0	0	0	0	0	0	d__Bacteria; p__Firmicutes; c__Bacilli; o__Bacillales; f__Paenibacillaceae
OTU435	11	15	8	1	0	0	1	1	0	3	4	3	1	4	1	d__Bacteria; p__WCHB1-60; c__norank; o__norank; f__norank; g__norank; s__uncultured bacterium
OTU436	0	1	0	1	2	0	0	2	0	0	0	1	1	1	0	d__Bacteria; p__Proteobacteria; c__Deltaproteobacteria; o__Oligoflexales; f__Oligoflexaceae; g__norank; s__bacterium GLA1
OTU437	0	0	0	3	3	5	2	0	5	6	7	5	3	2	8	d__Bacteria; p__Nitrospirae; c__Nitrospira; o__norank; f__norank; g__Nitrospira
OTU438	0	0	0	0	0	0	0	0	0	1	0	2	0	0	1	d__Bacteria; p__Bacteroidetes; c__Cytophagia; o__Cytophagales; f__Cyclobacteriaceae; g__uncultured; s__uncultured Bacteroidetes bacterium
OTU439	0	0	0	2	1	2	2	0	0	3	0	0	0	1	1	d__Bacteria; p__Saccharibacteria; c__norank; o__norank; f__norank; g__norank; s__uncultured bacterium
OTU440	14	9	7	1	8	6	3	2	8	9	7	9	14	7	7	d__Bacteria; p__Planctomycetes; c__Planctomycetacia; o__Planctomycetales; f__Planctomycetaceae; g__uncultured; s__uncultured Singulisphaera sp.
OTU441	3	2	1	1	1	0	3	3	0	0	0	0	1	1	1	d__Bacteria; p__Chloroflexi; c__TK10; o__norank; f__norank; g__norank; s__uncultured bacterium
OTU442	1	0	2	0	0	0	0	0	2	0	0	1	0	3	0	d__Bacteria; p__Firmicutes; c__Bacilli; o__Bacillales; f__Paenibacillaceae; g__Paenibacillus; s__uncultured bacterium
OTU443	0	0	0	0	1	2	1	0	1	0	1	0	2	0	1	d__Bacteria; p__Chloroflexi; c__uncultured; o__uncultured; f__uncultured; g__uncultured; s__uncultured sludge bacterium A31
OTU444	0	1	1	1	1	1	0	0	0	1	0	1	0	0	0	d__Bacteria; p__Armatimonadetes; c__Chthonomonadetes; o__Chthonomonadales; f__Chthonomonadaceae; g__Chthonomonas; s__uncultured bacterium
OTU445	0	0	1	1	2	1	0	0	0	1	1	1	2	0	3	d__Bacteria; p__Proteobacteria; c__Deltaproteobacteria; o__Desulfobacterales; f__Nitrospinaceae; g__Candidatus Entotheonella; s__uncultured bacterium
OTU446	7	7	5	7	5	8	4	8	5	2	2	3	6	8	6	d__Bacteria; p__Planctomycetes; c__Planctomycetacia; o__Planctomycetales; f__Planctomycetaceae; g__Gemmata
OTU447	0	0	0	1	0	0	0	0	0	0	0	3	0	0	0	d__Bacteria; p__Firmicutes; c__Clostridia; o__Clostridiales; f__Clostridiaceae 2; g__Alkaliphilus
OTU448	1	1	3	1	0	0	0	2	0	0	1	2	0	0	1	d__Bacteria; p__Proteobacteria; c__Alphaproteobacteria; o__Rhizobiales
OTU449	0	1	0	4	10	10	6	6	3	2	2	2	6	4	4	d__Bacteria; p__Gemmatimonadetes; c__Gemmatimonadetes; o__Gemmatimonadales; f__Gemmatimonadaceae; g__Gemmatimonas; s__uncultured bacterium
OTU450	0	0	0	0	2	0	1	1	0	1	0	0	1	0	0	d__Bacteria; p__Planctomycetes; c__vadinHA49; o__norank; f__norank; g__norank
OTU451	1	0	0	1	3	2	1	1	2	2	1	3	4	3	4	d__Bacteria; p__Planctomycetes; c__Planctomycetacia; o__Planctomycetales; f__Planctomycetaceae; g__Planctomyces; s__uncultured Planctomyces sp.
OTU452	0	0	0	0	0	1	0	0	0	0	0	0	0	3	0	d__Bacteria; p__Deinococcus-Thermus; c__Deinococci; o__Deinococcales; f__Deinococcaceae; g__Deinococcus; s__Deinococcus cellulosilyticus
OTU453	0	0	0	0	0	0	0	1	0	0	0	0	0	0	0	d__Bacteria; p__Proteobacteria; c__Deltaproteobacteria; o__Oligoflexales; f__norank; g__norank; s__marine metagenome
OTU454	4	2	3	2	3	1	1	0	1	1	0	1	1	1	0	d__Bacteria; p__Planctomycetes; c__Planctomycetacia; o__Planctomycetales; f__Planctomycetaceae; g__uncultured; s__uncultured bacterium
OTU455	0	1	0	1	0	0	1	0	0	0	0	0	0	0	0	d__Bacteria; p__Chloroflexi; c__Ktedonobacteria; o__Ktedonobacterales; f__1921-3; g__norank; s__uncultured Ktedonobacter sp.
OTU456	10	8	14	1	5	4	2	6	1	2	6	4	3	3	0	d__Bacteria
OTU457	0	0	0	0	1	0	0	0	0	0	0	0	0	1	0	d__Bacteria
OTU458	0	0	0	0	1	0	0	1	1	2	1	1	1	0	0	d__Bacteria; p__Proteobacteria; c__Gammaproteobacteria; o__NKB5; f__norank; g__norank; s__uncultured soil bacterium
OTU459	0	0	0	1	1	1	0	0	3	0	1	1	0	1	0	d__Bacteria; p__Proteobacteria; c__Deltaproteobacteria; o__Myxococcales; f__KD3-10; g__norank; s__uncultured delta proteobacterium
OTU460	10	8	9	13	3	9	6	4	11	8	4	5	6	5	3	d__Bacteria; p__Acidobacteria; c__Acidobacteria; o__Subgroup 3; f__Unknown Family; g__Bryobacter
OTU461	2	1	3	0	0	0	0	0	0	0	1	0	1	0	0	d__Bacteria; p__Bacteroidetes; c__Sphingobacteriia; o__Sphingobacteriales; f__Chitinophagaceae; g__uncultured
OTU462	0	0	0	0	0	0	0	0	0	0	0	0	1	0	0	d__Bacteria; p__Saccharibacteria; c__norank; o__norank; f__norank; g__norank
OTU463	0	0	0	5	1	6	2	4	2	2	1	0	1	0	1	d__Bacteria; p__Proteobacteria; c__Alphaproteobacteria; o__Rhodospirillales; f__Rhodospirillaceae; g__uncultured; s__uncultured soil bacterium
OTU464	0	1	1	0	0	0	0	2	0	1	0	1	0	0	1	d__Bacteria; p__Proteobacteria; c__Deltaproteobacteria; o__Myxococcales
OTU465	0	0	0	0	0	0	0	0	0	1	0	1	0	0	1	d__Bacteria; p__Planctomycetes; c__Phycisphaerae; o__Phycisphaerales; f__Phycisphaeraceae; g__SM1A02
OTU466	0	0	0	0	0	0	0	0	0	1	0	0	1	0	1	d__Bacteria; p__Firmicutes; c__Clostridia; o__Clostridiales; f__Peptococcaceae
OTU467	0	0	0	0	6	1	2	3	2	3	1	1	2	2	6	d__Bacteria; p__Chloroflexi; c__Anaerolineae; o__Anaerolineales; f__Anaerolineaceae; g__uncultured; s__uncultured sludge bacterium S14
OTU468	0	0	0	0	0	2	0	1	0	0	0	0	0	0	1	d__Bacteria; p__Planctomycetes; c__Planctomycetacia; o__Planctomycetales; f__Planctomycetaceae; g__uncultured; s__uncultured Zavarzinella sp.
OTU469	11	14	10	13	16	11	12	13	15	2	7	9	19	10	13	d__Bacteria; p__Proteobacteria; c__Alphaproteobacteria; o__Rhizobiales; f__Rhizobiales Incertae Sedis; g__Rhizomicrobium
OTU470	1	2	1	10	11	7	7	8	3	5	10	5	5	7	6	d__Bacteria; p__Gemmatimonadetes; c__Gemmatimonadetes; o__Gemmatimonadales; f__Gemmatimonadaceae; g__Gemmatimonas
OTU471	0	0	1	0	2	1	1	1	2	5	7	9	18	9	6	d__Bacteria; p__Bacteroidetes; c__Sphingobacteriia; o__Sphingobacteriales; f__Chitinophagaceae; g__uncultured; s__uncultured bacterium
OTU472	68	89	89	36	16	24	32	54	53	48	36	38	36	35	29	d__Bacteria; p__Chloroflexi; c__Ktedonobacteria; o__C0119; f__norank; g__norank; s__uncultured bacterium
OTU473	0	0	0	0	1	0	0	0	0	0	1	0	0	0	0	d__Bacteria; p__Proteobacteria; c__Deltaproteobacteria; o__Oligoflexales; f__norank; g__norank
OTU474	1	1	0	0	0	1	1	0	0	0	1	0	0	0	0	d__Bacteria; p__Chloroflexi; c__Elev-1554; o__norank; f__norank; g__norank; s__uncultured bacterium
OTU475	7	5	6	8	8	8	5	3	6	8	8	16	10	11	5	d__Bacteria; p__Proteobacteria; c__Alphaproteobacteria; o__Sphingomonadales; f__Sphingomonadaceae; g__Novosphingobium; s__uncultured Novosphingobium sp.
OTU476	10	11	3	8	14	19	5	3	8	3	5	7	8	5	13	d__Bacteria; p__Actinobacteria; c__Actinobacteria; o__Micromonosporales; f__Micromonosporaceae
OTU477	0	0	0	0	0	0	0	0	0	0	0	0	0	0	0	d__Bacteria; p__Chloroflexi; c__Chloroflexi Incertae Sedis; o__Unknown Order; f__Unknown Family; g__Thermobaculum; s__uncultured bacterium
OTU478	1	2	0	0	3	6	6	4	1	6	9	0	2	2	2	d__Bacteria; p__Armatimonadetes; c__norank; o__norank; f__norank; g__norank; s__uncultured bacterium #0319-6E2
OTU479	4	18	5	4	15	8	4	6	12	10	8	10	5	3	5	d__Bacteria; p__Planctomycetes; c__Planctomycetacia; o__Planctomycetales; f__Planctomycetaceae; g__uncultured; s__uncultured Singulisphaera sp.
OTU480	0	0	0	0	0	0	2	0	0	1	0	0	0	0	0	d__Bacteria; p__Microgenomates; c__norank; o__norank; f__norank; g__norank
OTU481	0	0	0	0	2	0	0	0	0	0	0	0	0	0	0	d__Bacteria; p__Planctomycetes; c__Planctomycetacia; o__Planctomycetales; f__Planctomycetaceae; g__Planctomyces; s__uncultured bacterium
OTU482	6	11	9	7	8	7	8	2	9	4	4	6	6	11	9	d__Bacteria; p__Chloroflexi; c__Elev-1554; o__norank; f__norank; g__norank; s__uncultured bacterium
OTU483	1	0	3	7	7	8	9	10	10	12	5	3	7	10	19	d__Bacteria; p__Proteobacteria; c__Alphaproteobacteria; o__Rhodospirillales; f__Rhodospirillaceae; g__Dongia; s__uncultured bacterium
OTU484	0	0	0	1	0	0	0	0	0	0	0	1	0	0	1	d__Bacteria; p__Acidobacteria; c__Acidobacteria; o__Subgroup 3; f__Unknown Family; g__Bryobacter; s__uncultured bacterium
OTU485	6	11	5	9	7	8	12	6	4	5	5	4	5	3	3	d__Bacteria; p__Armatimonadetes; c__norank; o__norank; f__norank; g__norank; s__uncultured Chloroflexi bacterium
OTU486	0	0	0	1	0	0	0	2	0	1	1	0	1	0	0	d__Bacteria; p__Acidobacteria; c__Acidobacteria; o__Subgroup 5; f__norank; g__norank; s__uncultured bacterium
OTU487	1	3	4	11	5	7	5	3	3	3	2	2	32	23	16	d__Bacteria; p__Proteobacteria; c__Alphaproteobacteria; o__Rhodospirillales; f__Rhodospirillaceae; g__Dongia; s__uncultured bacterium
OTU488	0	0	0	0	1	1	0	0	1	0	1	0	0	1	1	d__Bacteria; p__Actinobacteria; c__Actinobacteria; o__Acidimicrobiales; f__Acidimicrobiaceae; g__uncultured; s__uncultured bacterium
OTU489	7	7	7	2	2	3	2	9	4	4	0	2	0	0	0	d__Bacteria; p__Bacteroidetes; c__Sphingobacteriia; o__Sphingobacteriales; f__Sphingobacteriaceae; g__Pedobacter; s__Sphingobacteria bacterium WF20
OTU490	1	1	3	2	5	2	4	13	9	7	4	3	1	2	5	d__Bacteria; p__Firmicutes; c__Bacilli; o__Bacillales; f__Thermoactinomycetaceae; g__Thermoflavimicrobium
OTU491	1	1	1	1	4	0	3	3	7	0	3	5	4	4	7	d__Bacteria; p__Planctomycetes; c__Planctomycetacia; o__Planctomycetales; f__Planctomycetaceae; g__Isosphaera
OTU492	0	0	0	0	0	0	0	0	0	0	2	0	3	0	0	d__Bacteria; p__Planctomycetes; c__Planctomycetacia; o__Planctomycetales; f__Planctomycetaceae; g__uncultured
OTU493	0	2	0	0	0	0	0	0	0	0	1	0	0	0	0	d__Bacteria; p__Chloroflexi; c__Elev-1554; o__norank; f__norank; g__norank; s__uncultured bacterium
OTU494	1	1	1	0	2	3	2	0	0	3	4	1	1	1	3	d__Bacteria; p__Acidobacteria; c__Acidobacteria; o__Subgroup 11; f__norank; g__norank; s__uncultured Firmicutes bacterium
OTU495	0	1	0	3	0	0	0	0	0	1	4	1	0	0	0	d__Bacteria; p__Bacteroidetes; c__Cytophagia; o__Cytophagales; f__Cytophagaceae; g__Hymenobacter; s__uncultured bacterium
OTU496	0	0	0	0	0	0	0	0	0	0	0	1	0	1	0	d__Bacteria; p__Acidobacteria; c__Acidobacteria; o__Acidobacteriales; f__Acidobacteriaceae (Subgroup 1)
OTU497	0	0	0	0	0	0	0	0	1	0	0	0	0	0	0	d__Bacteria; p__Proteobacteria; c__Alphaproteobacteria; o__Rhodospirillales; f__MNC12; g__norank; s__uncultured bacterium
OTU498	1	1	1	1	2	2	0	0	3	6	2	4	1	3	1	d__Bacteria; p__Planctomycetes; c__Phycisphaerae; o__WD2101 soil group; f__norank; g__norank
OTU499	4	0	3	0	0	0	2	2	0	2	2	4	0	0	0	d__Bacteria; p__Bacteroidetes; c__Sphingobacteriia; o__Sphingobacteriales; f__env.OPS 17; g__norank; s__uncultured bacterium
OTU500	1	0	0	4	2	0	0	3	4	1	1	0	0	0	2	d__Bacteria; p__Cyanobacteria; c__Cyanobacteria; o__Obscuribacterales; f__norank; g__norank; s__uncultured bacterium
OTU501	4	1	1	2	0	3	0	4	1	0	1	0	0	3	0	d__Bacteria; p__Actinobacteria; c__Actinobacteria; o__Solirubrobacterales
OTU502	0	0	0	0	2	1	0	0	0	0	1	0	0	0	0	d__Bacteria; p__Chloroflexi; c__Anaerolineae; o__Anaerolineales; f__Anaerolineaceae; g__uncultured; s__uncultured Gemmatimonadetes bacterium
OTU503	15	21	20	18	17	13	21	10	19	12	24	13	9	7	9	d__Bacteria; p__Proteobacteria; c__Alphaproteobacteria; o__Rhodospirillales; f__Acetobacteraceae
OTU504	1	2	0	0	0	0	2	2	4	0	0	1	0	0	0	d__Bacteria; p__Cyanobacteria; c__Cyanobacteria; o__norank; f__norank; g__norank; s__uncultured Bacillales bacterium
OTU505	0	0	0	0	3	1	0	0	0	1	1	1	2	0	0	d__Bacteria; p__Proteobacteria; c__Deltaproteobacteria; o__Myxococcales; f__Phaselicystidaceae; g__Phaselicystis; s__uncultured delta proteobacterium
OTU506	0	0	0	0	0	1	0	0	2	1	0	0	1	0	0	d__Bacteria; p__Planctomycetes; c__Phycisphaerae; o__Phycisphaerales; f__Phycisphaeraceae; g__SM1A02; s__uncultured bacterium
OTU507	16	14	13	7	13	8	25	18	26	16	22	10	12	6	8	d__Bacteria; p__Chloroflexi; c__Ktedonobacteria; o__JG30-KF-AS9; f__norank; g__norank; s__uncultured bacterium
OTU508	2	4	3	0	0	0	0	0	0	6	8	6	0	1	3	d__Bacteria; p__Bacteroidetes; c__Cytophagia; o__Cytophagales; f__Cytophagaceae; g__Hymenobacter; s__uncultured bacterium
OTU509	0	0	0	0	0	1	0	0	0	0	0	0	0	2	0	d__Bacteria; p__Proteobacteria; c__Gammaproteobacteria; o__Legionellales; f__Coxiellaceae; g__Aquicella; s__unidentified
OTU510	0	0	0	1	1	2	0	0	0	0	0	0	0	0	0	d__Bacteria; p__Proteobacteria; c__Alphaproteobacteria; o__Rhizobiales; f__Rhizobiaceae; g__Kaistia
OTU511	0	0	0	0	1	0	0	0	0	0	0	0	1	1	1	d__Bacteria; p__Proteobacteria; c__Gammaproteobacteria; o__Legionellales; f__Legionellaceae; g__Legionella; s__uncultured bacterium
OTU512	0	0	0	0	2	0	0	0	0	0	0	0	0	1	0	d__Bacteria
OTU513	0	3	2	1	0	1	4	3	3	1	3	2	1	0	2	d__Bacteria; p__Firmicutes; c__Clostridia; o__Clostridiales; f__Ruminococcaceae; g__Ruminiclostridium 1
OTU514	0	0	0	0	0	0	0	0	0	1	2	1	2	1	0	d__Bacteria; p__Acidobacteria; c__Acidobacteria; o__Subgroup 15; f__norank; g__norank
OTU515	1	0	0	0	1	0	2	1	0	0	5	2	3	1	1	d__Bacteria; p__Proteobacteria; c__Deltaproteobacteria; o__Myxococcales
OTU516	19	15	15	4	5	5	4	5	7	10	14	10	14	15	8	d__Bacteria; p__Proteobacteria; c__Alphaproteobacteria; o__Rhizobiales; f__Methylobacteriaceae; g__Methylobacterium; s__uncultured soil bacterium
OTU517	3	6	8	5	4	4	8	5	5	1	1	1	5	3	2	d__Bacteria; p__Planctomycetes; c__Planctomycetacia; o__Planctomycetales; f__Planctomycetaceae; g__uncultured
OTU518	0	0	0	0	0	0	1	0	0	5	1	2	1	0	0	d__Bacteria; p__Proteobacteria; c__Gammaproteobacteria; o__NKB5; f__norank; g__norank
OTU519	0	0	0	0	0	4	0	0	0	0	0	0	0	1	0	d__Bacteria; p__Cyanobacteria; c__Cyanobacteria; o__Obscuribacterales; f__norank; g__norank; s__uncultured bacterium
OTU520	3	0	1	4	4	5	1	5	2	3	2	0	3	1	5	d__Bacteria; p__Proteobacteria; c__Gammaproteobacteria; o__Xanthomonadales; f__Xanthomonadales Incertae Sedis; g__Acidibacter; s__bacterium Ellin5264
OTU521	1	1	0	6	6	0	2	2	0	0	0	1	2	2	2	d__Bacteria; p__Planctomycetes; c__Planctomycetacia; o__Planctomycetales; f__Planctomycetaceae; g__Gemmata
OTU522	0	0	0	0	0	0	0	0	0	0	1	0	0	0	0	d__Bacteria; p__Planctomycetes; c__OM190; o__norank; f__norank; g__norank; s__uncultured soil bacterium
OTU523	0	0	0	0	1	3	0	0	0	0	2	0	0	1	5	d__Bacteria; p__Bacteroidetes; c__Cytophagia; o__Cytophagales; f__Cytophagaceae; g__Dyadobacter; s__uncultured bacterium
OTU524	0	0	0	2	1	1	1	6	1	0	1	0	1	0	1	d__Bacteria; p__Bacteroidetes; c__Sphingobacteriia; o__Sphingobacteriales; f__env.OPS 17; g__norank; s__uncultured bacterium
OTU525	2	1	0	1	1	0	2	3	3	1	1	4	0	3	0	d__Bacteria; p__Planctomycetes; c__Planctomycetacia; o__Planctomycetales; f__Planctomycetaceae; g__Planctomyces; s__uncultured bacterium
OTU526	0	0	0	0	0	0	1	0	0	0	0	0	1	0	0	d__Bacteria; p__Armatimonadetes; c__norank; o__norank; f__norank; g__norank
OTU527	4	1	0	3	3	3	1	2	5	1	3	2	4	3	6	d__Bacteria; p__Planctomycetes; c__Planctomycetacia; o__Planctomycetales; f__Planctomycetaceae; g__uncultured
OTU528	0	2	1	0	0	1	0	0	0	0	0	0	0	0	0	d__Bacteria
OTU529	0	0	0	0	0	0	0	1	1	1	0	0	2	0	0	d__Bacteria; p__Actinobacteria; c__Actinobacteria; o__Acidimicrobiales; f__uncultured; g__uncultured
OTU530	0	1	0	0	0	0	2	0	1	0	3	0	1	0	0	d__Bacteria; p__Chloroflexi; c__TK10; o__norank; f__norank; g__norank
OTU531	7	5	4	4	6	10	6	7	8	2	5	1	6	7	3	d__Bacteria; p__Planctomycetes; c__Phycisphaerae; o__WD2101 soil group; f__norank; g__norank; s__uncultured bacterium
OTU532	0	0	0	0	0	1	0	0	0	1	1	1	0	0	0	d__Bacteria; p__Firmicutes; c__OPB54; o__norank; f__norank; g__norank
OTU533	13	14	12	17	19	20	19	27	20	22	13	18	32	25	27	d__Bacteria; p__Proteobacteria; c__Gammaproteobacteria; o__Xanthomonadales; f__Xanthomonadales Incertae Sedis; g__Acidibacter; s__uncultured bacterium
OTU534	0	0	0	0	0	0	0	0	0	0	0	0	0	0	0	d__Bacteria; p__Proteobacteria; c__Alphaproteobacteria; o__Rickettsiales; f__Mitochondria; g__norank
OTU535	0	0	1	1	2	0	0	3	0	3	0	0	1	0	0	d__Bacteria; p__Verrucomicrobia; c__OPB35 soil group; o__norank; f__norank; g__norank
OTU536	0	0	0	0	0	0	0	1	0	0	0	0	0	1	0	d__Bacteria; p__Planctomycetes; c__Phycisphaerae; o__Phycisphaerales; f__Phycisphaeraceae; g__I-8
OTU537	1	0	0	0	0	0	0	0	0	6	7	3	0	1	0	d__Bacteria; p__Bacteroidetes; c__Sphingobacteriia; o__Sphingobacteriales; f__Chitinophagaceae; g__Flavisolibacter
OTU538	4	2	0	1	0	3	0	3	2	0	0	0	0	0	2	d__Bacteria; p__Chloroflexi; c__norank; o__norank; f__norank; g__norank; s__uncultured bacterium
OTU539	8	2	10	3	3	6	7	5	9	2	2	1	0	1	1	d__Bacteria; p__Proteobacteria; c__Betaproteobacteria; o__Burkholderiales; f__Alcaligenaceae; g__Pusillimonas
OTU540	2	1	1	1	0	1	2	0	0	1	1	2	2	2	0	d__Bacteria; p__Chloroflexi; c__Ktedonobacteria; o__C0119; f__norank; g__norank; s__uncultured bacterium
OTU541	0	0	0	0	1	0	0	0	0	1	2	1	0	0	0	d__Bacteria; p__Proteobacteria; c__Gammaproteobacteria; o__Legionellales; f__Coxiellaceae; g__Aquicella
OTU542	0	0	0	0	0	0	0	0	0	0	0	0	0	0	0	d__Bacteria; p__Proteobacteria; c__Gammaproteobacteria
OTU543	3	3	1	2	1	5	0	0	1	0	0	0	7	5	0	d__Bacteria; p__Actinobacteria; c__Actinobacteria; o__Pseudonocardiales; f__Pseudonocardiaceae
OTU544	0	0	1	1	1	0	0	2	1	1	1	0	2	0	1	d__Bacteria; p__Actinobacteria; c__Actinobacteria; o__Gaiellales; f__uncultured; g__uncultured
OTU545	0	0	0	0	0	0	0	0	0	2	3	2	1	0	1	d__Bacteria; p__Bacteroidetes; c__Cytophagia
OTU546	85	89	76	110	75	83	85	74	91	44	51	66	89	92	113	d__Bacteria; p__Actinobacteria; c__Actinobacteria; o__Gaiellales
OTU547	1	2	3	0	3	3	2	2	1	2	2	2	1	3	8	d__Bacteria; p__Actinobacteria; c__Actinobacteria; o__Frankiales; f__Acidothermaceae; g__Acidothermus; s__uncultured bacterium
OTU548	342	384	382	106	98	113	72	102	97	398	410	385	319	350	329	d__Bacteria; p__Actinobacteria; c__Actinobacteria; o__Micrococcales; f__Micrococcaceae; g__Arthrobacter; s__Arthrobacter oxydans
OTU549	1	0	0	0	0	0	0	0	0	0	0	0	0	0	0	d__Bacteria; p__Proteobacteria; c__Gammaproteobacteria
OTU550	0	0	1	2	3	0	0	1	4	4	0	2	0	2	1	d__Bacteria; p__Bacteroidetes; c__Cytophagia; o__Cytophagales; f__Cytophagaceae; g__Sporocytophaga; s__uncultured Bacteroidetes bacterium
OTU551	0	0	0	0	2	2	1	1	0	0	0	0	0	0	0	d__Bacteria; p__Proteobacteria; c__Alphaproteobacteria; o__Rhodospirillales; f__Rhodospirillaceae; g__uncultured; s__uncultured bacterium
OTU552	0	0	0	0	0	0	0	0	1	1	0	0	0	0	1	d__Bacteria; p__Proteobacteria; c__Alphaproteobacteria; o__Rhodospirillales; f__Acetobacteraceae; g__Roseomonas; s__Roseomonas terrae
OTU553	5	2	8	6	5	7	2	1	1	9	4	9	14	7	15	d__Bacteria; p__Actinobacteria; c__Actinobacteria; o__norank; f__norank; g__norank; s__uncultured Kineosporiaceae bacterium
OTU554	0	0	0	0	0	2	0	0	0	0	0	0	0	0	0	d__Bacteria; p__Proteobacteria; c__Alphaproteobacteria; o__Rhizobiales; f__Rhizobiales Incertae Sedis; g__Rhizomicrobium; s__uncultured bacterium
OTU555	5	3	2	1	3	9	6	6	5	3	10	2	1	4	2	d__Bacteria; p__WCHB1-60; c__norank; o__norank; f__norank; g__norank; s__uncultured bacterium
OTU556	0	0	0	0	0	0	0	0	1	0	0	0	0	0	0	d__Bacteria; p__Proteobacteria; c__Gammaproteobacteria; o__Legionellales; f__Coxiellaceae; g__Aquicella; s__uncultured Legionellales bacterium
OTU557	11	16	8	30	31	28	30	34	38	33	21	22	18	20	19	d__Bacteria; p__Gemmatimonadetes; c__Gemmatimonadetes; o__Gemmatimonadales; f__Gemmatimonadaceae; g__Gemmatimonas; s__uncultured Gemmatimonadetes bacterium
OTU558	2	4	1	1	4	5	1	6	4	2	1	4	1	1	1	d__Bacteria
OTU559	0	0	0	7	9	7	2	3	1	2	1	0	1	1	0	d__Bacteria; p__Proteobacteria; c__Alphaproteobacteria; o__Caulobacterales; f__Caulobacteraceae; g__Asticcacaulis; s__uncultured Asticcacaulis sp.
OTU560	6	3	2	0	3	2	1	2	1	1	1	0	0	1	0	d__Bacteria; p__Chloroflexi; c__Thermomicrobia; o__JG30-KF-CM45; f__norank; g__norank
OTU561	0	0	0	0	0	0	1	0	0	0	0	1	0	2	1	d__Bacteria; p__Acidobacteria; c__Acidobacteria; o__Subgroup 12; f__norank; g__norank; s__uncultured bacterium
OTU562	1	2	2	0	1	0	2	0	2	0	0	0	3	1	1	d__Bacteria; p__Actinobacteria; c__Actinobacteria; o__Micrococcales; f__Micrococcaceae; g__Arthrobacter
OTU563	0	2	3	0	1	0	2	0	3	2	1	2	0	1	2	d__Bacteria; p__Proteobacteria; c__Deltaproteobacteria; o__Myxococcales; f__P3OB-42; g__norank; s__uncultured Cystobacteraceae bacterium
OTU564	1	2	1	1	0	0	0	0	0	2	3	3	1	0	0	d__Bacteria; p__Bacteroidetes; c__Cytophagia; o__Cytophagales; f__Cytophagaceae; g__Hymenobacter
OTU565	0	1	1	2	0	0	0	0	0	0	0	1	1	1	0	d__Bacteria; p__Chloroflexi; c__Elev-1554; o__norank; f__norank; g__norank; s__uncultured bacterium
OTU566	0	0	0	1	2	0	0	0	0	0	0	0	0	0	0	d__Bacteria; p__Nitrospirae; c__Nitrospira; o__norank; f__norank; g__Nitrospira
OTU567	0	0	2	4	4	2	1	1	1	3	5	1	2	2	1	d__Bacteria; p__Proteobacteria; c__Deltaproteobacteria; o__Desulfurellales; f__Desulfurellaceae; g__uncultured
OTU568	0	0	0	0	0	3	0	0	0	0	1	0	0	0	0	d__Bacteria
OTU569	2	3	1	2	1	1	1	4	6	3	1	4	1	0	1	d__Bacteria; p__Firmicutes; c__Clostridia; o__Clostridiales; f__Ruminococcaceae; g__Ruminiclostridium 1; s__Clostridium cellulolyticum H10
OTU570	16	14	18	13	9	10	4	5	6	6	8	11	4	8	8	d__Bacteria; p__Gemmatimonadetes; c__Gemmatimonadetes; o__Gemmatimonadales; f__Gemmatimonadaceae; g__Gemmatimonas
OTU571	1	0	0	0	1	0	1	1	1	0	1	2	1	1	1	d__Bacteria; p__Actinobacteria; c__Actinobacteria; o__Corynebacteriales; f__Nocardiaceae; g__Nocardia
OTU572	7	6	1	7	2	4	6	4	5	1	2	3	7	5	7	d__Bacteria; p__Chloroflexi; c__Elev-1554; o__norank; f__norank; g__norank; s__uncultured bacterium
OTU573	13	13	13	9	3	7	5	8	11	6	7	9	9	5	7	d__Bacteria; p__Chloroflexi; c__Ktedonobacteria; o__Ktedonobacterales; f__Ktedonobacteraceae; g__uncultured; s__uncultured bacterium
OTU574	83	77	97	108	142	125	148	148	138	102	107	114	84	96	89	d__Bacteria; p__Gemmatimonadetes; c__Gemmatimonadetes; o__Gemmatimonadales; f__Gemmatimonadaceae; g__uncultured; s__uncultured Gemmatimonadales bacterium
OTU575	2	1	3	2	1	0	1	3	0	7	4	7	2	1	1	d__Bacteria; p__Bacteroidetes; c__Sphingobacteriia; o__Sphingobacteriales; f__Chitinophagaceae; g__Flavisolibacter; s__uncultured bacterium
OTU576	1	0	0	0	0	0	2	1	0	0	2	0	0	0	0	d__Bacteria; p__Bacteroidetes; c__Sphingobacteriia; o__Sphingobacteriales; f__KD3-93; g__norank
OTU577	0	2	0	1	1	1	1	0	0	1	3	3	0	0	1	d__Bacteria; p__Chloroflexi; c__Thermomicrobia; o__Sphaerobacterales; f__Sphaerobacteraceae; g__Nitrolancea; s__uncultured bacterium
OTU578	0	0	0	0	2	1	1	0	0	4	1	3	1	2	3	d__Bacteria; p__Planctomycetes; c__Phycisphaerae; o__WD2101 soil group; f__norank; g__norank
OTU579	0	1	2	1	0	0	1	0	0	1	2	1	0	0	1	d__Bacteria; p__WCHB1-60; c__norank; o__norank; f__norank; g__norank; s__uncultured bacterium
OTU580	0	0	0	1	0	1	1	6	3	0	0	1	0	1	1	d__Bacteria; p__Proteobacteria; c__Betaproteobacteria; o__Burkholderiales; f__Burkholderiaceae; g__Cupriavidus; s__Cupriavidus campinensis
OTU581	8	11	7	2	2	4	1	10	2	0	5	1	2	7	14	d__Bacteria
OTU582	0	1	4	2	3	2	1	1	0	1	1	1	0	3	0	d__Bacteria; p__Bacteroidetes; c__Sphingobacteriia; o__Sphingobacteriales; f__Chitinophagaceae; g__Flavisolibacter
OTU583	0	0	0	0	0	1	4	1	0	0	0	0	0	0	0	d__Bacteria; p__Proteobacteria; c__Gammaproteobacteria; o__Legionellales; f__Coxiellaceae; g__Aquicella
OTU584	5	6	4	8	5	2	4	4	2	4	2	3	3	2	3	d__Bacteria; p__Actinobacteria; c__Actinobacteria; o__Micromonosporales; f__Micromonosporaceae
OTU585	2	1	2	2	1	3	3	2	2	3	0	3	1	0	0	d__Bacteria; p__Planctomycetes; c__Planctomycetacia; o__Planctomycetales; f__Planctomycetaceae; g__uncultured; s__uncultured Singulisphaera sp.
OTU586	2	3	2	3	5	0	2	2	1	0	1	0	2	5	2	d__Bacteria; p__Planctomycetes; c__Planctomycetacia; o__Planctomycetales; f__Planctomycetaceae; g__Gemmata; s__uncultured bacterium
OTU587	1	0	1	0	0	0	0	0	0	0	0	0	2	0	0	d__Bacteria; p__Saccharibacteria; c__norank; o__norank; f__norank; g__norank
OTU588	15	26	35	28	17	18	45	29	27	9	7	16	18	17	10	d__Bacteria; p__Acidobacteria; c__Acidobacteria; o__Acidobacteriales; f__Acidobacteriaceae (Subgroup 1); g__uncultured
OTU589	1	0	0	0	0	0	0	0	0	0	1	1	0	1	1	d__Bacteria; p__Proteobacteria; c__Deltaproteobacteria; o__Oligoflexales; f__norank; g__norank; s__marine metagenome
OTU590	0	0	0	2	2	0	0	0	0	0	0	0	0	0	0	d__Bacteria; p__Proteobacteria; c__Alphaproteobacteria; o__Rickettsiales; f__SM2D12; g__norank; s__uncultured Brucella sp.
OTU591	4	2	0	3	3	3	3	0	3	4	0	5	4	2	1	d__Bacteria; p__Actinobacteria; c__Actinobacteria; o__Acidimicrobiales; f__uncultured; g__uncultured
OTU592	2	2	1	2	3	1	0	0	1	0	1	0	2	1	3	d__Bacteria; p__Firmicutes; c__Bacilli; o__Bacillales; f__Sporolactobacillaceae
OTU593	1	0	0	0	0	0	1	0	0	0	0	0	0	0	0	d__Bacteria; p__Proteobacteria
OTU594	2	0	1	0	0	1	1	2	5	2	1	1	1	4	1	d__Bacteria; p__Proteobacteria; c__Deltaproteobacteria; o__Myxococcales; f__Haliangiaceae; g__Haliangium; s__uncultured Nannocystineae bacterium
OTU595	2	2	0	0	1	2	1	0	1	0	0	0	2	2	0	d__Bacteria; p__Proteobacteria; c__Deltaproteobacteria; o__Myxococcales; f__KD3-10; g__norank; s__uncultured delta proteobacterium
OTU596	0	0	0	4	6	1	0	0	1	0	0	0	3	1	1	d__Bacteria; p__Verrucomicrobia; c__Spartobacteria; o__Chthoniobacterales; f__Chthoniobacteraceae; g__Chthoniobacter
OTU597	17	16	16	36	53	44	25	25	25	19	23	23	17	11	21	d__Bacteria; p__Actinobacteria; c__Actinobacteria; o__Solirubrobacterales; f__480-2; g__norank; s__uncultured Rubrobacteraceae bacterium
OTU598	0	0	0	0	3	1	6	5	2	2	2	2	1	3	1	d__Bacteria; p__Bacteroidetes; c__Sphingobacteriia; o__Sphingobacteriales; f__env.OPS 17; g__norank; s__uncultured bacterium
OTU599	1	1	0	0	0	1	0	0	0	0	0	0	0	0	0	d__Bacteria; p__Proteobacteria; c__Betaproteobacteria; o__Burkholderiales; f__Burkholderiaceae; g__Limnobacter; s__uncultured bacterium
OTU600	0	1	1	1	4	4	6	4	0	4	0	2	2	2	3	d__Bacteria; p__Acidobacteria; c__Acidobacteria; o__Subgroup 2; f__norank; g__norank; s__uncultured bacterium
OTU601	2	0	0	1	0	0	0	0	1	0	0	0	0	2	0	d__Bacteria
OTU602	15	7	17	10	9	3	12	10	13	11	16	7	4	10	5	d__Bacteria; p__Chloroflexi; c__Thermomicrobia; o__AKYG1722; f__norank; g__norank
OTU603	0	0	0	0	0	0	0	0	0	0	0	1	0	0	0	d__Bacteria; p__Microgenomates; c__norank; o__norank; f__norank; g__norank
OTU604	0	1	1	0	1	1	6	2	5	1	3	0	3	4	3	d__Bacteria; p__Proteobacteria; c__Deltaproteobacteria; o__Myxococcales; f__uncultured; g__uncultured; s__uncultured delta proteobacterium
OTU605	0	0	0	0	0	0	1	1	0	0	0	0	0	1	0	d__Bacteria; p__Proteobacteria; c__Alphaproteobacteria; o__Rhizobiales; f__Rhizobiales Incertae Sedis; g__Agaricicola; s__uncultured bacterium
OTU606	0	0	0	0	0	0	0	0	0	0	1	1	0	0	1	d__Bacteria; p__Planctomycetes; c__OM190; o__norank; f__norank; g__norank; s__uncultured Planctomyces sp.
OTU607	0	0	0	0	0	1	0	0	0	0	0	0	0	1	0	d__Bacteria; p__Proteobacteria; c__Gammaproteobacteria; o__Legionellales; f__Coxiellaceae; g__Aquicella; s__uncultured bacterium
OTU608	0	0	0	0	0	0	0	0	0	0	0	0	0	0	0	d__Bacteria
OTU609	13	17	26	10	8	12	10	9	14	8	9	8	5	8	11	d__Bacteria; p__Proteobacteria; c__Alphaproteobacteria; o__Rhizobiales
OTU610	0	1	1	2	3	2	2	7	7	2	1	0	3	5	2	d__Bacteria; p__Acidobacteria; c__Acidobacteria; o__Subgroup 15; f__norank; g__norank
OTU611	0	1	1	0	0	0	0	1	1	1	0	0	0	0	0	d__Bacteria; p__Chloroflexi; c__Chloroflexia; o__Kallotenuales; f__AKIW781; g__norank; s__uncultured bacterium
OTU612	0	0	0	2	1	2	1	3	1	2	3	2	3	7	1	d__Bacteria; p__Actinobacteria; c__Actinobacteria; o__norank; f__norank; g__norank; s__uncultured bacterium
OTU613	0	0	0	1	4	3	0	1	1	0	0	0	0	1	0	d__Bacteria; p__Proteobacteria; c__Gammaproteobacteria; o__Legionellales; f__Coxiellaceae; g__Aquicella
OTU614	47	48	39	22	19	16	27	36	35	69	88	83	49	37	41	d__Bacteria; p__Actinobacteria; c__Actinobacteria; o__Micrococcales; f__Microbacteriaceae
OTU615	23	11	19	13	19	14	8	18	15	17	18	21	17	12	11	d__Bacteria; p__Chloroflexi; c__Thermomicrobia; o__JG30-KF-CM45; f__norank; g__norank; s__uncultured bacterium
OTU616	10	5	5	4	5	7	7	5	5	4	5	7	9	13	9	d__Bacteria; p__Chloroflexi; c__TK10; o__norank; f__norank; g__norank
OTU617	2	0	1	4	3	4	1	1	1	5	6	4	6	6	10	d__Archaea; p__Thaumarchaeota; c__Soil Crenarchaeotic Group(SCG); o__norank; f__norank; g__norank; s__uncultured bacterium
OTU618	2	2	2	4	4	1	7	4	8	3	5	2	2	2	2	d__Bacteria; p__Acidobacteria; c__Acidobacteria; o__Acidobacteriales; f__Acidobacteriaceae (Subgroup 1); g__uncultured; s__uncultured Acidobacteriaceae bacterium
OTU619	0	0	0	1	0	1	0	0	0	0	0	0	0	0	0	d__Bacteria; p__WCHB1-60; c__norank; o__norank; f__norank; g__norank; s__uncultured bacterium
OTU620	1	1	2	4	0	1	4	5	2	4	0	5	2	2	2	d__Bacteria; p__Firmicutes; c__Clostridia; o__Clostridiales; f__Peptostreptococcaceae; g__Terrisporobacter; s__uncultured organism
OTU621	73	93	81	73	65	75	48	46	56	40	41	55	53	51	59	d__Bacteria; p__Actinobacteria; c__Actinobacteria; o__Micromonosporales; f__Micromonosporaceae; g__Dactylosporangium; s__uncultured bacterium
OTU622	0	1	0	1	0	0	0	0	0	2	1	1	0	0	1	d__Bacteria; p__Chloroflexi
OTU623	0	0	0	0	0	0	0	0	0	0	0	0	0	0	0	d__Bacteria; p__Firmicutes; c__Bacilli; o__Lactobacillales; f__Streptococcaceae; g__Lactococcus; s__Lactococcus lactis
OTU624	0	2	3	0	1	1	0	1	2	3	3	5	3	2	1	d__Bacteria; p__Proteobacteria; c__Deltaproteobacteria; o__Oligoflexales; f__Oligoflexaceae; g__norank; s__uncultured bacterium
OTU625	0	0	0	0	0	0	0	0	2	1	0	1	0	0	1	d__Bacteria; p__Proteobacteria; c__Deltaproteobacteria; o__Myxococcales; f__P3OB-42; g__norank; s__uncultured bacterium
OTU626	1	3	1	0	0	0	0	0	0	0	1	0	0	0	0	d__Bacteria; p__Chloroflexi; c__Ktedonobacteria; o__B12-WMSP1; f__norank; g__norank; s__uncultured bacterium
OTU627	2	0	0	1	0	0	0	0	0	1	0	1	0	0	0	d__Bacteria; p__Chloroflexi; c__Ktedonobacteria; o__Ktedonobacterales; f__FCPS473; g__norank; s__uncultured bacterium
OTU628	3	7	9	0	4	3	0	1	3	4	5	4	0	2	4	d__Bacteria; p__Proteobacteria; c__Alphaproteobacteria; o__Rhodospirillales; f__Acetobacteraceae; g__Acidiphilium
OTU629	0	1	1	1	2	2	5	5	3	0	2	3	2	4	5	d__Bacteria; p__Proteobacteria; c__Alphaproteobacteria; o__Rhodospirillales; f__Acetobacteraceae; g__Acidisoma; s__uncultured bacterium
OTU630	0	0	0	0	0	0	1	0	0	1	0	1	0	0	0	d__Bacteria; p__Gemmatimonadetes; c__Gemmatimonadetes; o__Gemmatimonadales; f__Gemmatimonadaceae; g__uncultured
OTU631	0	2	0	0	0	0	0	3	3	1	1	1	0	1	0	d__Bacteria; p__Chloroflexi; c__Ktedonobacteria; o__JG30-KF-AS9; f__norank; g__norank; s__uncultured bacterium
OTU632	1	0	0	0	1	0	0	0	0	0	0	0	0	0	0	d__Bacteria; p__Planctomycetes; c__Planctomycetacia; o__Planctomycetales; f__Planctomycetaceae; g__uncultured; s__uncultured bacterium
OTU633	0	0	0	0	1	0	0	1	0	1	2	1	2	1	1	d__Bacteria; p__Proteobacteria; c__Deltaproteobacteria; o__GR-WP33-30; f__norank; g__norank; s__uncultured Dongia sp.
OTU634	0	0	0	1	1	1	0	0	1	2	1	1	3	0	0	d__Bacteria; p__Acidobacteria; c__Acidobacteria; o__Subgroup 3; f__Unknown Family; g__Candidatus Solibacter; s__uncultured Acidobacteria bacterium
OTU635	0	0	0	1	0	0	0	0	0	0	0	0	0	0	0	d__Bacteria; p__Actinobacteria; c__Actinobacteria; o__Propionibacteriales; f__Nocardioidaceae; g__Actinopolymorpha; s__Actinopolymorpha cephalotaxi
OTU636	0	1	3	1	1	0	0	2	2	1	3	3	3	1	0	d__Bacteria
OTU637	0	0	0	1	0	0	0	0	0	0	0	0	0	0	0	d__Bacteria; p__Proteobacteria; c__Deltaproteobacteria; o__Oligoflexales; f__norank; g__norank; s__uncultured bacterium
OTU638	0	0	0	0	2	0	0	0	0	0	0	0	0	1	2	d__Bacteria; p__Proteobacteria; c__Deltaproteobacteria; o__Oligoflexales; f__norank; g__norank; s__uncultured soil bacterium
OTU639	12	5	11	13	19	8	8	14	9	2	6	8	4	3	7	d__Bacteria; p__Firmicutes; c__Bacilli; o__Bacillales; f__Bacillaceae; g__Bacillus; s__uncultured compost bacterium
OTU640	0	0	0	0	4	2	0	2	1	1	5	1	4	2	4	d__Bacteria; p__Proteobacteria; c__Deltaproteobacteria; o__Myxococcales
OTU641	2	1	1	0	0	0	0	1	1	0	2	0	0	2	2	d__Bacteria; p__Proteobacteria; c__Deltaproteobacteria; o__Oligoflexales; f__Oligoflexaceae; g__norank; s__uncultured bacterium
OTU642	1	0	0	1	0	0	0	0	0	2	1	1	0	0	0	d__Bacteria; p__Bacteroidetes; c__Sphingobacteriia; o__Sphingobacteriales; f__Chitinophagaceae; g__Ferruginibacter; s__uncultured Bacteroidetes bacterium
OTU643	3	4	4	8	11	5	9	5	7	11	12	5	12	6	8	d__Bacteria; p__Proteobacteria; c__Alphaproteobacteria; o__Caulobacterales; f__Caulobacteraceae
OTU644	0	2	1	0	0	0	0	1	0	1	1	1	0	1	0	d__Bacteria; p__Cyanobacteria; c__Cyanobacteria; o__norank; f__norank; g__norank
OTU645	3	8	11	15	8	10	3	9	2	12	3	9	19	26	21	d__Bacteria; p__Actinobacteria; c__Actinobacteria; o__Solirubrobacterales; f__0319-6M6; g__norank; s__uncultured bacterium
OTU646	0	2	0	0	0	0	0	1	0	1	5	3	0	0	0	d__Bacteria; p__Proteobacteria; c__Deltaproteobacteria; o__Myxococcales; f__P3OB-42; g__norank; s__uncultured bacterium
OTU647	0	0	0	0	0	0	0	0	0	0	0	0	0	0	0	d__Bacteria
OTU648	0	0	0	1	1	0	0	0	0	0	0	0	1	0	0	d__Bacteria; p__Proteobacteria; c__Gammaproteobacteria; o__Legionellales; f__Coxiellaceae; g__Aquicella
OTU649	0	0	0	0	0	0	0	0	0	1	0	0	0	0	0	d__Bacteria; p__Firmicutes; c__Bacilli; o__Bacillales; f__Paenibacillaceae; g__Paenibacillus; s__Paenibacillus sp. YN14-20
OTU650	0	0	0	1	1	1	0	0	0	0	0	0	0	0	0	d__Bacteria; p__Chloroflexi; c__Chloroflexia; o__Chloroflexales; f__Roseiflexaceae; g__Roseiflexus; s__uncultured bacterium
OTU651	0	0	0	1	0	0	0	0	0	0	0	0	0	0	0	d__Bacteria; p__Proteobacteria; c__Gammaproteobacteria; o__Legionellales; f__Coxiellaceae; g__uncultured; s__uncultured Coxiellaceae bacterium
OTU652	84	86	74	39	52	46	46	38	41	31	54	42	46	36	58	d__Bacteria; p__Actinobacteria; c__Actinobacteria; o__Solirubrobacterales; f__YNPFFP1; g__norank; s__uncultured bacterium
OTU653	3	8	1	1	0	0	1	3	1	0	1	0	0	0	1	d__Bacteria; p__Actinobacteria; c__Actinobacteria; o__Streptosporangiales; f__Streptosporangiaceae; g__norank; s__uncultured bacterium
OTU654	3	1	3	5	3	6	7	3	3	2	3	4	2	2	2	d__Bacteria; p__Elusimicrobia; c__Elusimicrobia; o__Lineage IIb; f__norank; g__norank; s__uncultured bacterium
OTU655	0	0	0	0	0	0	0	0	0	0	0	0	0	0	0	d__Bacteria; p__Chloroflexi; c__Thermomicrobia; o__Sphaerobacterales; f__Sphaerobacteraceae
OTU656	0	0	0	0	0	0	0	0	0	0	0	0	0	0	0	d__Bacteria; p__Chloroflexi; c__Ktedonobacteria; o__Ktedonobacterales; f__Thermosporotrichaceae; g__Thermosporothrix; s__uncultured bacterium
OTU657	0	2	0	0	1	0	0	0	0	0	2	1	0	0	0	d__Bacteria; p__Proteobacteria; c__Alphaproteobacteria; o__Rickettsiales; f__Mitochondria; g__norank
OTU658	1	1	1	1	3	4	0	1	1	0	0	0	2	1	3	d__Bacteria; p__Actinobacteria; c__Actinobacteria; o__Acidimicrobiales; f__uncultured; g__uncultured
OTU659	1	0	3	6	4	5	7	4	4	2	2	0	7	3	5	d__Bacteria; p__Proteobacteria; c__Betaproteobacteria; o__SC-I-84; f__norank; g__norank
OTU661	6	10	3	13	9	12	4	6	10	4	2	5	9	9	9	d__Bacteria; p__Actinobacteria; c__Actinobacteria; o__Solirubrobacterales; f__480-2; g__norank; s__uncultured bacterium
OTU662	14	15	9	27	21	27	33	17	29	25	22	24	21	16	16	d__Bacteria; p__Proteobacteria; c__Alphaproteobacteria; o__Caulobacterales; f__Caulobacteraceae; g__Phenylobacterium; s__uncultured bacterium
OTU663	13	0	7	1	0	0	0	0	0	0	0	0	1	0	0	d__Bacteria; p__Actinobacteria; c__Actinobacteria; o__Corynebacteriales; f__Nocardiaceae; g__Rhodococcus; s__Rhodococcus erythropolis
OTU664	0	0	0	0	0	0	0	0	0	2	0	1	0	1	0	d__Bacteria
OTU665	1	0	3	0	0	0	0	0	0	0	0	0	0	0	1	d__Bacteria; p__Planctomycetes; c__Planctomycetacia; o__Planctomycetales; f__Planctomycetaceae; g__Pirellula; s__uncultured bacterium
OTU666	0	0	0	1	0	1	0	0	3	0	0	1	0	0	1	d__Bacteria; p__Planctomycetes; c__Planctomycetacia; o__Planctomycetales; f__Planctomycetaceae; g__Planctomyces; s__uncultured bacterium
OTU667	0	0	0	4	5	0	4	0	0	1	1	2	1	4	1	d__Bacteria; p__Bacteroidetes; c__Sphingobacteriia; o__Sphingobacteriales; f__env.OPS 17; g__norank; s__uncultured bacterium
OTU668	2	2	0	9	6	4	1	0	0	2	1	4	5	3	4	d__Bacteria; p__Planctomycetes; c__Planctomycetacia; o__Planctomycetales; f__Planctomycetaceae; g__Pirellula
OTU669	1	1	0	0	0	0	0	0	0	0	0	0	0	0	1	d__Bacteria; p__Cyanobacteria; c__Cyanobacteria
OTU670	0	1	0	1	1	1	0	0	0	0	2	1	0	1	0	d__Bacteria; p__Proteobacteria; c__Deltaproteobacteria; o__Oligoflexales; f__Oligoflexaceae; g__norank; s__uncultured bacterium
OTU671	0	0	0	1	0	0	0	0	1	0	0	0	9	3	3	d__Bacteria; p__Proteobacteria; c__Alphaproteobacteria; o__Rhodospirillales; f__Rhodospirillaceae; g__Dongia; s__uncultured alpha proteobacterium
OTU672	0	0	0	1	0	1	0	0	0	0	0	0	0	0	1	d__Bacteria; p__Acidobacteria; c__Acidobacteria; o__Subgroup 10; f__ABS-19; g__norank; s__uncultured Acidobacteria bacterium
OTU673	7	2	2	1	6	2	1	4	0	7	3	1	4	4	2	d__Bacteria; p__Planctomycetes; c__Planctomycetacia; o__Planctomycetales; f__Planctomycetaceae; g__Singulisphaera
OTU674	3	1	2	11	8	11	3	1	6	6	1	4	6	11	9	d__Bacteria; p__Planctomycetes; c__Phycisphaerae; o__WD2101 soil group; f__norank; g__norank; s__uncultured bacterium
OTU675	0	1	1	1	1	2	0	0	0	0	0	1	0	0	1	d__Bacteria; p__Actinobacteria; c__Actinobacteria; o__Solirubrobacterales; f__0319-6M6; g__norank; s__uncultured actinobacterium
OTU676	1	0	0	1	0	0	0	1	0	0	0	0	0	0	1	d__Bacteria; p__Saccharibacteria; c__norank; o__norank; f__norank; g__norank; s__uncultured soil bacterium
OTU677	0	0	0	0	0	1	0	0	1	14	5	6	2	2	2	d__Bacteria; p__Proteobacteria
OTU678	10	7	9	3	0	0	6	5	6	2	7	4	4	2	3	d__Bacteria; p__Bacteroidetes; c__Sphingobacteriia; o__Sphingobacteriales; f__Chitinophagaceae
OTU679	2	6	5	8	4	4	7	4	7	5	4	3	5	6	8	d__Bacteria; p__Proteobacteria; c__Alphaproteobacteria; o__Rhodospirillales; f__DA111; g__norank
OTU680	0	0	1	1	2	0	0	0	0	1	1	2	0	1	1	d__Bacteria; p__Planctomycetes; c__Planctomycetacia; o__Planctomycetales; f__Planctomycetaceae; g__Pirellula; s__uncultured planctomycete
OTU681	0	0	0	0	0	1	0	0	0	0	0	0	0	0	1	d__Bacteria; p__Proteobacteria; c__Deltaproteobacteria
OTU682	1	1	0	0	0	0	0	0	0	0	1	0	0	1	0	d__Bacteria; p__Actinobacteria; c__Actinobacteria; o__Acidimicrobiales; f__Acidimicrobiaceae; g__uncultured
OTU683	1	0	0	0	0	0	1	0	0	0	0	0	0	0	0	d__Bacteria; p__Planctomycetes; c__Phycisphaerae; o__WD2101 soil group; f__norank; g__norank
OTU684	0	0	0	0	1	0	0	0	0	1	0	0	0	0	1	d__Bacteria; p__Proteobacteria; c__Gammaproteobacteria; o__NKB5; f__norank; g__norank; s__uncultured bacterium
OTU685	0	2	0	0	0	0	1	1	0	0	1	1	0	0	0	d__Bacteria; p__Proteobacteria
OTU686	0	1	0	0	0	0	0	0	0	0	0	0	0	0	0	d__Bacteria
OTU687	0	1	1	0	1	2	0	0	1	3	1	0	0	2	2	d__Bacteria; p__Chloroflexi; c__TK10; o__norank; f__norank; g__norank
OTU688	0	0	0	8	5	15	8	10	10	2	2	1	1	0	0	d__Bacteria; p__Fibrobacteres; c__Fibrobacteria; o__Fibrobacterales; f__Fibrobacteraceae; g__uncultured; s__uncultured bacterium
OTU689	0	0	1	3	1	2	1	0	1	0	1	1	2	0	0	d__Bacteria; p__Bacteroidetes; c__Sphingobacteriia; o__Sphingobacteriales; f__KD3-93; g__norank; s__uncultured Bacteroidetes bacterium
OTU690	0	0	0	1	1	0	0	0	0	0	0	0	0	1	0	d__Bacteria; p__Chloroflexi; c__Chloroflexia; o__Kallotenuales; f__AKIW781; g__norank; s__uncultured bacterium
OTU691	9	12	13	20	23	34	29	19	20	17	14	16	35	28	21	d__Bacteria; p__Proteobacteria; c__Alphaproteobacteria; o__Rhodospirillales; f__DA111; g__norank; s__uncultured alpha proteobacterium
OTU692	0	0	0	0	0	0	0	2	0	0	0	2	0	0	0	d__Bacteria; p__WD272; c__norank; o__norank; f__norank; g__norank; s__uncultured bacterium
OTU693	28	27	25	27	20	40	15	33	31	21	16	17	25	25	24	d__Bacteria; p__Actinobacteria; c__Actinobacteria; o__Gaiellales; f__uncultured; g__uncultured; s__uncultured Solirubrobacter sp.
OTU694	0	0	1	0	0	0	0	1	0	0	1	0	0	0	0	d__Bacteria; p__Gemmatimonadetes; c__Gemmatimonadetes; o__Gemmatimonadales; f__Gemmatimonadaceae; g__Gemmatimonas; s__uncultured bacterium
OTU695	1	1	0	0	1	0	0	0	1	0	0	1	0	0	1	d__Bacteria; p__Planctomycetes; c__Planctomycetacia; o__Planctomycetales; f__Planctomycetaceae; g__uncultured; s__uncultured bacterium
OTU696	0	0	0	5	2	4	1	1	0	1	3	1	0	2	1	d__Bacteria; p__Acidobacteria; c__Acidobacteria; o__Subgroup 5; f__norank; g__norank; s__uncultured Acidobacteria bacterium
OTU697	60	37	36	58	74	57	74	61	51	61	83	78	41	47	66	d__Bacteria; p__Proteobacteria; c__Alphaproteobacteria; o__Sphingomonadales; f__Erythrobacteraceae; g__Porphyrobacter
OTU698	5	0	2	0	0	0	0	0	0	0	0	1	0	0	0	d__Bacteria; p__Chloroflexi; c__Ktedonobacteria; o__Ktedonobacterales; f__HSB OF53-F07; g__norank; s__uncultured Ktedonobacter sp.
OTU699	0	0	0	0	1	1	1	0	0	6	2	1	2	0	3	d__Bacteria; p__Latescibacteria; c__norank; o__norank; f__norank; g__norank; s__uncultured bacterium
OTU700	0	6	2	1	1	1	0	3	1	1	1	0	0	3	3	d__Bacteria; p__Armatimonadetes; c__norank; o__norank; f__norank; g__norank
OTU701	36	33	39	21	22	16	17	13	15	50	37	39	12	24	18	d__Bacteria; p__Proteobacteria; c__Alphaproteobacteria; o__Rhodospirillales; f__Acetobacteraceae; g__Acidiphilium; s__uncultured bacterium
OTU702	0	0	0	0	0	2	0	1	0	0	1	0	0	0	0	d__Bacteria; p__Proteobacteria; c__Deltaproteobacteria; o__Myxococcales; f__mle1-27; g__norank
OTU703	0	0	0	2	0	1	0	0	0	1	1	0	5	6	3	d__Bacteria; p__Proteobacteria
OTU704	0	1	0	2	1	3	1	0	2	0	1	0	3	0	0	d__Bacteria; p__Proteobacteria; c__Deltaproteobacteria; o__Myxococcales; f__Haliangiaceae; g__Haliangium; s__uncultured Myxococcales bacterium
OTU705	5	6	5	7	9	6	10	8	13	1	2	7	3	2	7	d__Bacteria; p__Proteobacteria; c__Deltaproteobacteria; o__Myxococcales; f__Blfdi19; g__norank
OTU706	0	0	0	0	0	1	1	1	0	1	1	2	4	1	8	d__Bacteria; p__Gemmatimonadetes; c__Gemmatimonadetes; o__Gemmatimonadales; f__Gemmatimonadaceae; g__Gemmatimonas
OTU707	0	1	2	4	1	4	1	2	0	2	1	0	1	1	0	d__Bacteria; p__Planctomycetes; c__Planctomycetacia; o__Planctomycetales; f__Planctomycetaceae; g__Gemmata; s__uncultured bacterium
OTU708	1	1	1	1	5	2	2	0	0	2	3	4	2	1	3	d__Bacteria; p__Planctomycetes; c__Planctomycetacia; o__Planctomycetales; f__Planctomycetaceae; g__Gemmata; s__uncultured planctomycete
OTU709	1	0	1	1	2	0	2	1	1	0	2	0	3	2	7	d__Bacteria; p__Armatimonadetes; c__norank; o__norank; f__norank; g__norank
OTU710	0	0	0	0	0	0	2	3	0	0	2	1	1	2	3	d__Bacteria; p__Proteobacteria; c__Deltaproteobacteria; o__Myxococcales; f__Haliangiaceae; g__Haliangium; s__uncultured bacterium
OTU712	1	2	2	1	0	0	2	3	2	3	3	3	1	0	1	d__Bacteria; p__Chloroflexi; c__Chloroflexia; o__Kallotenuales; f__AKIW781; g__norank; s__uncultured Chloroflexi bacterium
OTU713	0	1	0	1	1	1	0	0	0	3	0	0	0	2	0	d__Bacteria; p__Chloroflexi; c__TK10; o__norank; f__norank; g__norank; s__uncultured bacterium
OTU714	1	3	2	3	2	4	1	9	1	6	4	2	0	2	2	d__Bacteria; p__Firmicutes; c__Bacilli; o__Bacillales; f__Alicyclobacillaceae; g__Tumebacillus; s__uncultured bacterium
OTU715	0	0	0	0	0	0	1	0	0	0	0	0	0	0	0	d__Bacteria; p__Proteobacteria; c__Alphaproteobacteria; o__Rickettsiales; f__Rickettsiales Incertae Sedis; g__Candidatus Odyssella; s__Candidatus Paracaedibacter acanthamoebae
OTU716	0	0	1	1	0	0	1	0	0	0	0	0	1	0	0	d__Bacteria; p__Saccharibacteria; c__norank; o__norank; f__norank; g__norank; s__uncultured bacterium
OTU717	0	0	0	2	0	2	0	0	0	0	0	0	0	0	0	d__Bacteria; p__WCHB1-60; c__norank; o__norank; f__norank; g__norank
OTU718	2	3	1	0	0	0	0	0	0	1	2	1	3	1	1	d__Bacteria; p__Actinobacteria; c__Actinobacteria; o__Propionibacteriales; f__Propionibacteriaceae
OTU719	1	6	4	3	0	4	3	3	4	3	0	1	3	4	3	d__Bacteria; p__Proteobacteria; c__Alphaproteobacteria; o__Rhizobiales; f__Hyphomicrobiaceae
OTU720	0	0	0	0	0	1	0	1	0	0	0	1	0	0	0	d__Bacteria; p__Parcubacteria; c__norank; o__norank; f__norank; g__norank; s__uncultured bacterium
OTU721	0	0	0	0	0	1	2	0	0	0	0	1	1	2	5	d__Bacteria; p__Proteobacteria; c__Betaproteobacteria; o__TRA3-20; f__norank; g__norank
OTU722	0	0	0	0	0	0	0	2	0	0	0	0	0	0	0	d__Bacteria; p__Proteobacteria; c__Alphaproteobacteria; o__Rickettsiales; f__uncultured; g__uncultured
OTU723	0	0	1	1	0	1	4	2	4	2	1	3	4	4	2	d__Bacteria; p__Chloroflexi; c__Ktedonobacteria; o__JG30-KF-AS9; f__norank; g__norank; s__uncultured bacterium
OTU724	0	0	0	0	1	2	1	0	1	1	3	1	3	0	0	d__Bacteria; p__Armatimonadetes; c__norank; o__norank; f__norank; g__norank
OTU725	3	4	4	15	6	12	6	18	11	2	2	6	7	4	12	d__Bacteria; p__Acidobacteria; c__Acidobacteria; o__Subgroup 10; f__ABS-19; g__norank
OTU726	0	0	0	1	2	1	1	2	0	0	1	1	0	0	0	d__Bacteria; p__Chloroflexi; c__Chloroflexia; o__Chloroflexales; f__Roseiflexaceae; g__Roseiflexus
OTU727	36	47	40	42	69	39	36	39	36	29	35	29	33	26	31	d__Bacteria; p__Actinobacteria; c__Actinobacteria; o__Streptomycetales; f__Streptomycetaceae; g__Streptomyces
OTU728	1	0	1	0	1	1	2	0	2	1	0	3	3	1	0	d__Bacteria; p__Proteobacteria; c__Deltaproteobacteria; o__Myxococcales; f__Polyangiaceae; g__Sorangium; s__uncultured bacterium
OTU729	0	0	0	0	0	2	0	2	3	0	0	0	0	0	0	d__Bacteria; p__Planctomycetes; c__vadinHA49; o__norank; f__norank; g__norank; s__uncultured Planctomycetales bacterium
OTU730	34	36	54	36	19	39	56	47	53	30	33	34	37	29	26	d__Bacteria; p__Proteobacteria; c__Betaproteobacteria; o__SC-I-84; f__norank; g__norank
OTU731	0	0	0	0	0	0	0	0	0	0	0	0	0	1	0	d__Bacteria; p__Saccharibacteria; c__norank; o__norank; f__norank; g__norank; s__uncultured soil bacterium
OTU732	1	0	3	3	2	1	1	3	1	4	1	2	3	1	3	d__Bacteria; p__Planctomycetes; c__Planctomycetacia; o__Planctomycetales; f__Planctomycetaceae; g__uncultured; s__uncultured thermal soil bacterium
OTU733	1	0	0	0	1	0	0	0	0	0	0	0	0	1	1	d__Bacteria; p__Planctomycetes; c__BD7-11; o__norank; f__norank; g__norank; s__uncultured bacterium
OTU734	71	62	60	84	77	67	46	55	46	59	55	68	121	125	172	d__Bacteria; p__Actinobacteria; c__Actinobacteria; o__Gaiellales; f__Gaiellaceae; g__Gaiella
OTU735	0	0	0	1	1	0	0	1	0	1	0	0	2	0	0	d__Bacteria; p__Proteobacteria; c__Gammaproteobacteria; o__NKB5; f__norank; g__norank; s__uncultured bacterium
OTU736	0	0	0	0	0	0	0	0	0	1	0	0	1	1	2	d__Bacteria; p__Saccharibacteria; c__norank; o__norank; f__norank; g__norank
OTU738	13	10	10	7	5	5	4	3	5	4	9	8	8	8	2	d__Bacteria
OTU739	15	12	13	18	21	29	14	9	17	15	14	12	41	27	52	d__Bacteria; p__Acidobacteria; c__Acidobacteria; o__Subgroup 7; f__norank; g__norank; s__uncultured bacterium
OTU740	0	0	1	1	1	1	0	1	5	0	1	0	0	5	4	d__Bacteria; p__Planctomycetes; c__Planctomycetacia; o__Planctomycetales; f__Planctomycetaceae; g__uncultured; s__planctomycete WY69
OTU741	1	0	1	0	0	0	1	0	0	2	0	1	0	0	0	d__Bacteria; p__Planctomycetes; c__Planctomycetacia; o__Planctomycetales; f__Planctomycetaceae; g__uncultured; s__uncultured Singulisphaera sp.
OTU742	0	0	0	0	0	0	0	0	0	1	0	0	0	0	0	d__Bacteria; p__Firmicutes; c__Bacilli; o__Bacillales; f__Paenibacillaceae; g__Paenibacillus
OTU743	1	1	2	2	0	1	0	0	0	0	0	0	0	0	1	d__Bacteria; p__WD272; c__norank; o__norank; f__norank; g__norank
OTU744	2	4	2	7	9	7	2	5	4	1	0	4	8	6	6	d__Bacteria; p__Planctomycetes; c__Planctomycetacia; o__Planctomycetales; f__Planctomycetaceae; g__Zavarzinella
OTU745	2	4	1	0	1	1	2	1	0	1	2	6	7	2	2	d__Bacteria; p__Chloroflexi; c__Ktedonobacteria; o__C0119; f__norank; g__norank
OTU746	0	0	0	0	0	0	1	1	1	0	0	0	0	1	0	d__Bacteria; p__Saccharibacteria; c__norank; o__norank; f__norank; g__norank; s__uncultured bacterium
OTU747	1	0	1	2	2	2	1	1	0	0	1	0	4	0	0	d__Bacteria; p__Chloroflexi; c__Thermomicrobia; o__JG30-KF-CM45; f__norank; g__norank; s__uncultured bacterium
OTU748	0	0	0	0	0	0	0	1	0	0	0	0	0	0	0	d__Bacteria; p__Bacteroidetes; c__Cytophagia; o__Cytophagales; f__Cytophagaceae; g__Adhaeribacter; s__uncultured bacterium
OTU749	1	2	0	5	10	10	1	2	2	8	5	7	9	16	20	d__Bacteria; p__Actinobacteria; c__Actinobacteria; o__norank; f__norank; g__norank; s__uncultured Actinomycetales bacterium
OTU750	3	3	1	1	0	4	0	0	0	0	1	1	3	1	1	d__Bacteria; p__Chloroflexi; c__SHA-26; o__norank; f__norank; g__norank; s__uncultured bacterium
OTU751	0	0	0	2	0	0	0	0	0	0	0	0	0	0	0	d__Bacteria; p__Actinobacteria; c__Actinobacteria; o__Solirubrobacterales; f__Solirubrobacteraceae; g__Solirubrobacter
OTU752	0	0	0	1	0	0	0	0	0	0	0	1	0	0	0	d__Bacteria; p__Proteobacteria; c__Gammaproteobacteria; o__Legionellales; f__Coxiellaceae; g__uncultured; s__uncultured Coxiellaceae bacterium
OTU753	0	0	0	0	1	0	0	0	0	0	0	0	0	0	0	d__Bacteria; p__Tenericutes; c__Mollicutes; o__Haloplasmatales; f__Haloplasmataceae; g__Haloplasma; s__uncultured compost bacterium
OTU754	0	0	1	2	1	2	0	1	0	0	2	1	2	0	0	d__Bacteria; p__Armatimonadetes; c__norank; o__norank; f__norank; g__norank; s__uncultured Firmicutes bacterium
OTU755	0	1	0	1	0	0	2	0	1	1	1	2	1	1	4	d__Bacteria; p__Chloroflexi; c__Anaerolineae; o__Anaerolineales; f__Anaerolineaceae; g__uncultured; s__uncultured Gemmatimonadetes bacterium
OTU756	0	0	0	1	0	0	0	0	0	0	1	1	1	0	0	d__Bacteria; p__Proteobacteria; c__Deltaproteobacteria; o__Desulfurellales; f__Desulfurellaceae; g__uncultured; s__uncultured bacterium
OTU757	0	0	0	0	0	0	0	1	0	0	0	0	0	0	0	d__Bacteria; p__Microgenomates; c__norank; o__norank; f__norank; g__norank; s__uncultured bacterium
OTU758	0	0	0	2	0	0	1	1	1	0	0	0	2	0	0	d__Bacteria; p__Elusimicrobia; c__Elusimicrobia; o__Lineage IIa; f__norank; g__norank; s__uncultured bacterium
OTU759	0	0	0	0	0	1	0	0	0	0	0	0	0	0	0	d__Bacteria; p__Proteobacteria; c__Gammaproteobacteria; o__NKB5; f__norank; g__norank; s__uncultured bacterium
OTU760	1	0	1	1	2	1	2	3	0	1	2	1	2	0	3	d__Bacteria; p__Proteobacteria; c__Gammaproteobacteria; o__Legionellales; f__Legionellaceae; g__Legionella
OTU761	0	0	0	1	2	1	0	0	0	1	0	0	0	1	2	d__Bacteria; p__Chloroflexi; c__Chloroflexia; o__Chloroflexales; f__Roseiflexaceae; g__Roseiflexus; s__uncultured bacterium
OTU762	4	4	7	3	5	3	3	2	1	3	3	2	1	5	3	d__Bacteria; p__Planctomycetes; c__Phycisphaerae; o__WD2101 soil group; f__norank; g__norank; s__uncultured bacterium
OTU763	4	2	6	1	1	3	1	1	1	1	2	3	5	8	2	d__Bacteria; p__Actinobacteria; c__Actinobacteria; o__Acidimicrobiales; f__uncultured; g__uncultured
OTU764	1	5	1	2	2	0	3	1	3	1	1	2	3	2	2	d__Bacteria
OTU765	1	1	3	0	1	0	0	1	0	3	2	4	3	2	1	d__Bacteria; p__Gemmatimonadetes; c__Gemmatimonadetes; o__Gemmatimonadales; f__Gemmatimonadaceae
OTU766	0	1	0	1	0	3	0	1	0	3	4	5	1	3	2	d__Bacteria; p__Proteobacteria; c__Alphaproteobacteria; o__Rhizobiales; f__Rhizobiaceae; g__Rhizobium; s__Rhizobium sp. XWS-28
OTU767	0	0	0	0	3	0	0	0	0	1	0	2	1	0	0	d__Bacteria; p__Planctomycetes; c__Planctomycetacia; o__Planctomycetales; f__Planctomycetaceae; g__Planctomyces; s__uncultured bacterium
OTU768	0	0	2	3	3	5	0	0	0	2	0	1	3	5	6	d__Bacteria; p__Acidobacteria; c__Acidobacteria; o__Subgroup 7; f__norank; g__norank
OTU769	1	4	1	0	1	0	1	0	1	1	2	2	0	0	3	d__Bacteria; p__WD272; c__norank; o__norank; f__norank; g__norank; s__uncultured bacterium
OTU770	0	0	0	0	0	1	0	0	0	0	1	0	1	0	0	d__Bacteria; p__Proteobacteria; c__Alphaproteobacteria
OTU771	0	0	0	3	0	0	2	1	2	2	3	2	3	1	0	d__Bacteria; p__Proteobacteria; c__Alphaproteobacteria; o__Rhodospirillales; f__DA111; g__norank
OTU772	0	0	0	2	1	1	0	2	0	0	0	0	2	0	0	d__Bacteria; p__Proteobacteria; c__Alphaproteobacteria; o__Rickettsiales; f__Rickettsiaceae; g__Rickettsia
OTU773	0	0	0	0	0	1	0	0	0	0	1	1	4	7	4	d__Bacteria; p__Firmicutes; c__Clostridia; o__Clostridiales; f__Family XVIII; g__Symbiobacterium
OTU774	0	0	0	0	1	0	1	0	2	1	0	0	2	0	0	d__Bacteria; p__Firmicutes; c__Clostridia; o__Clostridiales; f__Ruminococcaceae; g__Ruminiclostridium 5
OTU775	0	0	0	0	0	0	0	0	1	3	1	0	0	0	0	d__Bacteria; p__Gemmatimonadetes; c__Gemmatimonadetes; o__Gemmatimonadales; f__Gemmatimonadaceae; g__Gemmatimonas
OTU776	0	0	1	0	1	0	0	0	0	0	1	0	0	0	1	d__Bacteria; p__Proteobacteria; c__Gammaproteobacteria; o__Legionellales; f__Legionellaceae; g__Legionella; s__uncultured bacterium
OTU777	0	0	0	0	0	0	0	2	0	0	1	1	0	0	0	d__Bacteria; p__Proteobacteria; c__Alphaproteobacteria; o__Rickettsiales; f__AKIW1012; g__norank; s__uncultured bacterium
OTU778	30	28	20	42	45	54	85	79	85	32	29	29	21	49	31	d__Bacteria; p__Proteobacteria; c__Alphaproteobacteria; o__Rhodospirillales; f__DA111; g__norank; s__uncultured alpha proteobacterium
OTU779	0	0	0	0	0	0	0	1	0	0	0	0	0	0	0	d__Bacteria; p__Proteobacteria
OTU780	1	1	0	3	4	3	0	0	0	2	8	5	7	1	2	d__Bacteria; p__Proteobacteria; c__Alphaproteobacteria; o__Sphingomonadales; f__Sphingomonadaceae; g__Sphingomonas; s__Sphingomonas changbaiensis
OTU781	0	0	0	1	0	0	0	1	0	0	0	0	0	0	0	d__Bacteria; p__Firmicutes; c__Bacilli; o__Bacillales; f__Paenibacillaceae; g__Paenibacillus
OTU782	0	0	0	0	0	0	0	0	0	1	0	0	0	0	0	d__Bacteria; p__Bacteroidetes; c__Cytophagia; o__Cytophagales; f__Cytophagaceae; g__Spirosoma
OTU783	0	1	0	2	2	1	5	2	3	0	0	1	1	1	2	d__Bacteria; p__Proteobacteria; c__Deltaproteobacteria; o__Oligoflexales; f__norank; g__norank; s__uncultured soil bacterium
OTU784	6	6	6	4	0	0	0	2	4	2	3	4	2	6	2	d__Bacteria; p__Proteobacteria; c__Alphaproteobacteria; o__Rhodospirillales; f__Acetobacteraceae
OTU785	0	0	0	0	0	1	0	0	0	0	0	0	0	0	0	d__Bacteria; p__Proteobacteria; c__Gammaproteobacteria; o__Legionellales; f__Coxiellaceae; g__Aquicella
OTU786	4	1	1	1	2	2	0	1	0	8	6	6	0	5	4	d__Bacteria; p__Planctomycetes; c__Phycisphaerae; o__WD2101 soil group; f__norank; g__norank; s__uncultured bacterium
OTU787	0	0	0	2	1	2	0	0	0	2	2	1	1	1	0	d__Bacteria; p__Chloroflexi; c__Chloroflexia; o__Chloroflexales; f__Roseiflexaceae; g__Roseiflexus
OTU788	0	2	1	0	0	0	0	0	0	0	2	0	1	0	2	d__Bacteria; p__Actinobacteria; c__Actinobacteria; o__norank; f__norank; g__norank; s__uncultured Actinomycetales bacterium
OTU789	0	0	0	1	0	0	0	0	0	0	0	0	0	0	0	d__Bacteria; p__Firmicutes; c__Clostridia; o__Clostridiales; f__Peptococcaceae; g__Thermincola; s__uncultured bacterium
OTU790	27	15	20	19	8	12	18	14	21	22	17	23	9	8	11	d__Bacteria; p__Proteobacteria; c__Deltaproteobacteria; o__Myxococcales; f__Cystobacteraceae; g__Anaeromyxobacter
OTU791	12	10	16	19	14	13	23	18	21	7	11	6	25	22	15	d__Bacteria; p__Planctomycetes; c__Planctomycetacia; o__Planctomycetales; f__Planctomycetaceae; g__Pirellula
OTU792	1	0	0	0	1	0	1	1	0	0	2	0	1	0	1	d__Bacteria
OTU793	28	32	27	17	25	12	13	13	20	14	16	13	12	8	15	d__Bacteria; p__Proteobacteria; c__Deltaproteobacteria; o__Oligoflexales; f__norank; g__norank; s__uncultured Syntrophobacteraceae bacterium
OTU794	0	0	0	1	0	0	0	1	0	0	0	0	0	0	0	d__Bacteria; p__Saccharibacteria; c__norank; o__norank; f__norank; g__norank
OTU795	1	3	2	0	2	1	0	2	0	1	2	1	0	1	1	d__Bacteria; p__Firmicutes; c__Clostridia; o__Clostridiales; f__Family XVIII
OTU796	0	0	0	0	0	0	0	0	0	0	0	0	0	0	0	d__Bacteria; p__Chloroflexi; c__Ktedonobacteria; o__B12-WMSP1; f__norank; g__norank; s__uncultured bacterium
OTU797	0	0	0	0	0	0	0	0	0	1	0	0	1	0	1	d__Bacteria; p__Proteobacteria; c__Alphaproteobacteria; o__Rhodospirillales; f__AKYH478; g__norank; s__uncultured alpha proteobacterium
OTU798	0	0	0	0	0	0	0	0	0	0	1	0	0	0	0	d__Bacteria; p__Firmicutes; c__Bacilli; o__Bacillales; f__Paenibacillaceae; g__Paenibacillus
OTU799	1	0	0	0	0	0	0	0	0	0	0	0	0	0	0	d__Bacteria; p__Cyanobacteria; c__Cyanobacteria; o__norank; f__norank; g__norank; s__Dunaliella tertiolecta
OTU800	0	0	0	0	0	0	0	0	0	0	0	0	0	3	2	d__Bacteria; p__Actinobacteria; c__Actinobacteria; o__Acidimicrobiales; f__uncultured; g__uncultured
OTU801	3	0	0	1	0	2	1	1	3	2	0	1	0	0	3	d__Bacteria; p__Planctomycetes; c__Planctomycetacia; o__Planctomycetales; f__Planctomycetaceae; g__uncultured
OTU802	1	0	0	0	0	0	0	0	0	0	0	0	0	0	0	d__Bacteria; p__Firmicutes; c__Bacilli; o__Bacillales; f__Alicyclobacillaceae; g__Alicyclobacillus; s__uncultured Alicyclobacillus sp.
OTU803	0	0	2	0	0	0	0	0	0	0	0	0	0	0	0	d__Bacteria; p__Cyanobacteria; c__Cyanobacteria; o__norank; f__norank; g__norank
OTU804	14	6	3	3	3	5	4	5	2	7	5	3	6	7	9	d__Bacteria; p__Hydrogenedentes; c__norank; o__norank; f__norank; g__norank; s__uncultured Acidobacteria bacterium
OTU805	5	13	5	10	22	10	5	7	4	6	9	9	16	17	20	d__Bacteria; p__Proteobacteria; c__Alphaproteobacteria; o__Rhizobiales; f__Rhodobiaceae; g__uncultured; s__uncultured Rhodobiaceae bacterium
OTU806	0	0	0	1	0	0	0	0	0	0	1	0	0	0	0	d__Bacteria; p__Chloroflexi; c__Ktedonobacteria; o__C0119; f__norank; g__norank
OTU807	51	41	38	38	89	71	90	88	81	68	46	53	64	49	65	d__Bacteria; p__Gemmatimonadetes; c__Gemmatimonadetes; o__Gemmatimonadales; f__Gemmatimonadaceae; g__uncultured
OTU808	0	0	0	0	0	0	0	0	0	7	7	5	1	0	1	d__Bacteria; p__Chloroflexi; c__Chloroflexia; o__Kallotenuales; f__AKIW781; g__norank
OTU809	2	2	0	2	3	1	0	3	5	5	6	0	1	5	2	d__Bacteria; p__Planctomycetes; c__Phycisphaerae; o__WD2101 soil group; f__norank; g__norank; s__uncultured planctomycete
OTU810	0	2	0	5	4	1	0	0	0	1	0	1	0	2	1	d__Bacteria; p__Chloroflexi; c__TK10; o__norank; f__norank; g__norank; s__uncultured bacterium
OTU811	0	0	0	0	0	1	0	0	0	0	0	0	0	0	0	d__Bacteria; p__Saccharibacteria; c__norank; o__norank; f__norank; g__norank; s__uncultured bacterium
OTU812	0	0	0	1	2	0	0	0	0	1	0	1	1	2	1	d__Bacteria; p__Proteobacteria; c__Deltaproteobacteria; o__Myxococcales; f__Blfdi19; g__norank; s__uncultured bacterium
OTU813	24	30	24	24	44	34	39	32	33	25	19	29	25	31	43	d__Bacteria; p__Chloroflexi; c__KD4-96; o__norank; f__norank; g__norank; s__uncultured Chloroflexi bacterium
OTU814	17	8	16	21	10	14	11	10	8	12	4	5	27	21	22	d__Bacteria; p__Chloroflexi; c__Chloroflexia; o__Chloroflexales; f__Roseiflexaceae; g__Roseiflexus; s__uncultured bacterium
OTU815	53	54	53	50	51	51	45	37	44	54	44	30	37	41	36	d__Bacteria; p__Proteobacteria; c__Alphaproteobacteria; o__Rhodospirillales; f__DA111; g__norank; s__uncultured alpha proteobacterium
OTU816	0	1	0	1	2	0	1	0	2	1	0	2	2	0	1	d__Bacteria; p__Planctomycetes; c__Planctomycetacia; o__Planctomycetales; f__Planctomycetaceae
OTU817	0	0	0	0	4	1	3	1	5	11	7	13	5	7	7	d__Bacteria; p__Gemmatimonadetes; c__Gemmatimonadetes; o__Gemmatimonadales; f__Gemmatimonadaceae; g__uncultured
OTU818	0	0	0	1	1	0	0	0	0	0	0	0	0	0	0	d__Bacteria; p__Proteobacteria; c__Deltaproteobacteria; o__Bdellovibrionales; f__Bdellovibrionaceae; g__Bdellovibrio; s__uncultured Bdellovibrio sp.
OTU819	40	31	34	9	6	7	20	20	12	14	12	15	20	22	22	d__Bacteria; p__Actinobacteria; c__Actinobacteria; o__Acidimicrobiales; f__uncultured; g__uncultured
OTU820	0	2	1	0	3	2	8	1	1	2	4	4	0	2	0	d__Bacteria; p__Chloroflexi; c__Ktedonobacteria; o__JG30-KF-AS9; f__norank; g__norank; s__uncultured bacterium
OTU821	0	0	1	3	3	2	4	5	3	1	3	5	4	6	2	d__Bacteria; p__Chloroflexi; c__Thermomicrobia; o__JG30-KF-CM45; f__norank; g__norank
OTU822	0	0	0	1	1	1	0	0	0	0	0	0	0	0	0	d__Bacteria
OTU823	0	1	2	1	2	0	0	0	2	0	3	0	2	1	2	d__Bacteria; p__Planctomycetes; c__Planctomycetacia; o__Planctomycetales; f__Planctomycetaceae; g__uncultured
OTU824	0	0	0	7	1	8	1	1	4	5	6	4	9	8	5	d__Bacteria; p__Proteobacteria; c__Alphaproteobacteria; o__Rhizobiales; f__Bradyrhizobiaceae; g__Bosea; s__uncultured Bosea sp.
OTU825	4	2	1	2	6	3	2	1	2	5	3	2	2	2	5	d__Bacteria; p__Proteobacteria; c__Alphaproteobacteria; o__Rhodospirillales; f__DA111; g__norank
OTU826	1	0	0	0	0	0	0	0	0	0	0	0	0	0	0	d__Bacteria; p__Proteobacteria; c__Deltaproteobacteria; o__Oligoflexales; f__norank; g__norank; s__uncultured bacterium
OTU827	1	0	0	0	0	0	0	1	1	0	0	1	0	1	3	d__Bacteria; p__Bacteroidetes; c__Sphingobacteriia; o__Sphingobacteriales; f__Chitinophagaceae
OTU828	5	1	2	6	4	4	2	2	0	2	3	0	3	0	2	d__Bacteria; p__Proteobacteria; c__Deltaproteobacteria; o__Myxococcales; f__Sandaracinaceae; g__uncultured; s__uncultured bacterium
OTU829	0	4	1	0	0	0	0	1	0	1	1	1	0	0	0	d__Bacteria; p__Firmicutes; c__Erysipelotrichia; o__Erysipelotrichales; f__Erysipelotrichaceae; g__Asteroleplasma; s__uncultured bacterium
OTU830	0	2	1	0	3	0	0	0	1	0	2	0	2	2	3	d__Bacteria; p__Gemmatimonadetes; c__Gemmatimonadetes; o__Gemmatimonadales; f__Gemmatimonadaceae
OTU831	0	0	1	1	1	4	1	6	4	1	1	3	0	2	2	d__Bacteria; p__Planctomycetes; c__Planctomycetacia; o__Planctomycetales; f__Planctomycetaceae; g__uncultured; s__uncultured Gemmata sp.
OTU832	0	0	1	6	3	10	3	2	1	0	0	2	1	2	6	d__Bacteria; p__Gemmatimonadetes; c__Gemmatimonadetes; o__norank; f__S0134 terrestrial group; g__norank
OTU833	0	0	0	0	1	1	0	1	0	0	2	0	1	1	0	d__Bacteria; p__Chloroflexi; c__SHA-26; o__norank; f__norank; g__norank; s__uncultured bacterium
OTU834	2	4	1	3	4	5	3	1	1	0	3	2	3	3	5	d__Bacteria; p__Actinobacteria; c__Actinobacteria; o__Micromonosporales; f__Micromonosporaceae; g__uncultured
OTU835	4	5	5	6	7	6	6	7	8	7	6	3	6	3	5	d__Bacteria; p__Proteobacteria; c__Alphaproteobacteria; o__Rhodospirillales; f__DA111; g__norank
OTU836	0	0	0	1	0	2	3	2	2	2	1	0	2	1	7	d__Bacteria; p__Acidobacteria; c__Acidobacteria; o__Subgroup 3; f__Unknown Family; g__Bryobacter
OTU837	4	4	1	2	0	1	3	2	4	26	4	1	2	4	2	d__Bacteria; p__Firmicutes; c__Bacilli; o__Bacillales; f__Paenibacillaceae; g__Paenibacillus; s__Paenibacillus amylolyticus
OTU838	2	2	0	4	2	5	0	1	0	1	3	2	3	5	3	d__Bacteria; p__Chloroflexi; c__Ktedonobacteria; o__Ktedonobacterales; f__HSB OF53-F07; g__norank; s__uncultured soil bacterium
OTU839	0	0	0	0	0	0	0	0	0	0	0	0	1	1	1	d__Bacteria; p__Armatimonadetes; c__Chthonomonadetes; o__Chthonomonadales; f__norank; g__norank; s__uncultured bacterium
OTU840	46	41	42	38	44	32	40	32	28	31	39	37	42	51	56	d__Bacteria; p__Actinobacteria; c__Actinobacteria; o__Gaiellales; f__uncultured; g__uncultured
OTU841	0	0	0	0	0	0	1	0	0	2	0	0	0	0	0	d__Bacteria; p__Bacteroidetes; c__Flavobacteriia; o__Flavobacteriales; f__Flavobacteriaceae; g__Chryseobacterium; s__Chryseobacterium joostei
OTU842	0	0	0	0	2	3	0	0	1	8	1	0	1	0	3	d__Bacteria; p__Proteobacteria; c__Gammaproteobacteria; o__Xanthomonadales; f__Xanthomonadaceae; g__Stenotrophomonas
OTU843	0	0	0	0	0	0	0	0	0	0	0	0	0	0	0	d__Bacteria
OTU844	1	0	0	1	2	1	0	0	1	0	0	0	0	1	0	d__Bacteria; p__Proteobacteria; c__Alphaproteobacteria; o__Rhodospirillales; f__Acetobacteraceae; g__uncultured; s__uncultured soil bacterium
OTU845	3	10	5	5	5	8	7	6	4	3	2	3	4	5	6	d__Bacteria; p__Proteobacteria; c__Alphaproteobacteria; o__Rhodospirillales; f__Acetobacteraceae; g__uncultured; s__uncultured bacterium
OTU846	19	12	10	8	7	9	3	9	10	5	10	3	8	9	6	d__Bacteria; p__Actinobacteria; c__Actinobacteria; o__Streptosporangiales; f__Streptosporangiaceae; g__Microbispora; s__Microbispora rosea subsp. rosea
OTU847	0	3	0	1	0	0	2	1	0	0	0	0	1	0	1	d__Bacteria; p__Chloroflexi; c__Ktedonobacteria; o__Ktedonobacterales; f__1921-3; g__norank; s__uncultured bacterium
OTU848	6	2	2	2	4	2	2	2	5	7	5	5	6	4	3	d__Bacteria; p__Planctomycetes; c__Planctomycetacia; o__Planctomycetales; f__Planctomycetaceae; g__Singulisphaera; s__uncultured bacterium
OTU849	3	3	1	7	5	1	2	3	9	1	2	2	2	2	5	d__Bacteria; p__Chloroflexi; c__TK10; o__norank; f__norank; g__norank
OTU850	0	0	1	1	0	0	1	0	0	0	0	0	1	1	0	d__Bacteria; p__Cyanobacteria; c__Cyanobacteria; o__Obscuribacterales; f__norank; g__norank; s__uncultured cyanobacterium
OTU851	1	0	0	3	2	0	5	2	1	3	3	1	1	0	0	d__Bacteria; p__Proteobacteria; c__Alphaproteobacteria; o__Rickettsiales; f__Mitochondria; g__norank
OTU852	32	26	24	20	20	13	15	19	12	22	17	9	7	9	5	d__Bacteria; p__Actinobacteria; c__Actinobacteria; o__Catenulisporales; f__Actinospicaceae; g__Actinospica
OTU853	0	0	0	0	0	0	0	0	0	0	0	0	0	0	0	d__Bacteria; p__Proteobacteria; c__Gammaproteobacteria; o__Oceanospirillales; f__Oceanospirillaceae; g__Pseudospirillum; s__uncultured soil bacterium
OTU854	18	17	14	8	14	6	13	4	14	11	5	15	5	3	6	d__Bacteria; p__Actinobacteria; c__Actinobacteria; o__Propionibacteriales; f__Nocardioidaceae; g__Marmoricola
OTU855	0	0	0	0	0	0	0	0	0	0	0	0	0	0	0	d__Bacteria; p__Chloroflexi; c__Ktedonobacteria; o__JG30-KF-AS9; f__norank; g__norank; s__uncultured bacterium
OTU856	0	0	0	0	0	0	0	0	0	0	0	1	0	0	0	d__Bacteria; p__Proteobacteria; c__Deltaproteobacteria; o__Oligoflexales; f__norank; g__norank; s__uncultured delta proteobacterium
OTU857	1	0	1	4	4	1	0	0	0	1	0	0	0	0	0	d__Bacteria; p__Proteobacteria; c__Alphaproteobacteria; o__Rhodospirillales; f__Rhodospirillaceae; g__Skermanella
OTU858	0	1	0	5	2	6	0	0	0	1	1	0	1	1	2	d__Bacteria; p__Gemmatimonadetes; c__Gemmatimonadetes; o__Gemmatimonadales; f__Gemmatimonadaceae; g__Gemmatimonas
OTU859	2	3	4	8	6	10	5	2	3	8	4	9	10	12	4	d__Bacteria; p__Proteobacteria; c__Betaproteobacteria; o__TRA3-20; f__norank; g__norank
OTU860	2	2	0	0	0	0	0	1	1	1	0	0	0	0	0	d__Bacteria; p__WCHB1-60; c__norank; o__norank; f__norank; g__norank
OTU861	2	0	0	1	1	2	0	1	0	2	0	1	2	1	3	d__Bacteria; p__Acidobacteria; c__Acidobacteria; o__Subgroup 4; f__11-24; g__norank; s__uncultured Acidobacteriales bacterium
OTU862	0	0	0	0	0	0	0	0	0	0	0	0	0	0	0	d__Bacteria; p__Chloroflexi; c__Ktedonobacteria; o__JG30-KF-AS9; f__norank; g__norank; s__uncultured bacterium
OTU863	0	0	1	2	2	3	0	0	2	2	8	1	6	3	5	d__Bacteria; p__Armatimonadetes; c__norank; o__norank; f__norank; g__norank
OTU864	1	0	1	0	2	0	0	0	0	1	1	1	1	3	2	d__Bacteria; p__Bacteroidetes; c__Sphingobacteriia; o__Sphingobacteriales; f__Chitinophagaceae; g__Chitinophaga
OTU865	1	1	1	0	0	0	0	0	0	0	1	0	0	0	0	d__Bacteria; p__Bacteroidetes; c__Cytophagia; o__Cytophagales; f__Cytophagaceae; g__Spirosoma
OTU866	0	5	1	7	5	6	3	2	3	3	8	10	6	12	14	d__Bacteria; p__Acidobacteria; c__Acidobacteria; o__Acidobacteriales; f__Acidobacteriaceae (Subgroup 1); g__uncultured; s__uncultured Acidobacteriaceae bacterium
OTU867	3	9	7	8	13	7	7	3	4	5	6	8	4	3	5	d__Bacteria; p__Actinobacteria; c__Actinobacteria; o__Solirubrobacterales; f__Patulibacteraceae; g__Patulibacter; s__uncultured bacterium
OTU868	0	0	0	0	0	0	0	0	0	0	0	1	0	0	0	d__Bacteria; p__Chloroflexi; c__Ktedonobacteria; o__JG30-KF-AS9; f__norank; g__norank; s__uncultured bacterium
OTU869	1	1	3	4	3	5	1	1	4	4	3	5	1	1	4	d__Bacteria; p__Proteobacteria; c__Alphaproteobacteria; o__Rhodospirillales; f__Rhodospirillales Incertae Sedis; g__Reyranella; s__uncultured alpha proteobacterium
OTU870	0	0	0	1	3	3	0	0	0	0	0	0	0	0	1	d__Bacteria; p__Planctomycetes; c__Phycisphaerae; o__WD2101 soil group; f__norank; g__norank; s__uncultured bacterium
OTU871	0	0	0	0	0	0	0	0	0	0	0	0	0	0	0	d__Bacteria; p__Proteobacteria; c__Alphaproteobacteria; o__Rhodospirillales; f__Acetobacteraceae; g__uncultured; s__uncultured bacterium
OTU872	1	1	1	0	2	1	3	1	2	0	1	0	2	2	1	d__Bacteria; p__Planctomycetes; c__Planctomycetacia; o__Planctomycetales; f__Planctomycetaceae; g__Gemmata; s__uncultured Gemmata sp.
OTU873	1	0	0	1	7	19	2	5	3	3	3	7	13	18	19	d__Bacteria; p__Proteobacteria; c__Gammaproteobacteria; o__Pseudomonadales; f__Pseudomonadaceae; g__Pseudomonas
OTU874	1	0	0	1	0	0	0	0	0	1	1	0	0	0	0	d__Bacteria; p__Proteobacteria; c__Deltaproteobacteria; o__Myxococcales; f__norank; g__norank; s__uncultured bacterium
OTU875	1	2	1	1	1	1	0	0	0	0	0	0	0	3	2	d__Bacteria; p__Proteobacteria; c__Deltaproteobacteria; o__Desulfobacterales; f__Nitrospinaceae; g__uncultured; s__uncultured bacterium
OTU876	0	0	0	0	0	0	0	0	0	1	0	0	0	0	1	d__Bacteria; p__Proteobacteria; c__Alphaproteobacteria; o__Rickettsiales; f__Rickettsiaceae; g__uncultured; s__uncultured Rickettsiales bacterium
OTU877	0	0	1	0	0	0	0	0	0	0	0	0	1	1	1	d__Bacteria; p__Chloroflexi; c__TK10; o__norank; f__norank; g__norank
OTU878	11	4	6	2	4	4	2	3	2	12	16	13	5	11	7	d__Bacteria; p__Actinobacteria; c__Actinobacteria; o__Micrococcales; f__Micrococcaceae
OTU879	14	19	8	19	22	24	16	18	13	14	24	20	18	20	22	d__Bacteria; p__Planctomycetes; c__Phycisphaerae; o__WD2101 soil group; f__norank; g__norank; s__uncultured bacterium
OTU880	0	0	0	0	0	1	2	1	2	0	0	1	0	0	0	d__Bacteria; p__Bacteroidetes; c__Cytophagia; o__Cytophagales; f__Cytophagaceae; g__uncultured; s__uncultured bacterium
OTU881	15	15	12	24	29	28	42	48	44	16	15	25	32	30	38	d__Bacteria; p__Proteobacteria; c__Alphaproteobacteria; o__Caulobacterales; f__Caulobacteraceae; g__Phenylobacterium; s__uncultured bacterium
OTU882	0	0	0	0	1	0	7	1	5	1	1	2	0	0	0	d__Bacteria; p__Proteobacteria; c__Alphaproteobacteria; o__Rhodospirillales; f__Acetobacteraceae; g__Rhodovastum; s__uncultured bacterium
OTU883	1	3	2	0	4	0	6	1	6	1	1	1	2	2	2	d__Bacteria; p__Planctomycetes; c__Planctomycetacia; o__Planctomycetales; f__Planctomycetaceae
OTU884	1	0	0	1	2	1	1	3	1	1	0	0	0	0	0	d__Bacteria; p__Firmicutes; c__Clostridia; o__Clostridiales; f__Family XI; g__uncultured; s__uncultured Clostridium sp.
OTU885	0	0	0	1	0	0	0	0	0	1	1	0	0	1	5	d__Bacteria; p__Chloroflexi; c__KD4-96; o__norank; f__norank; g__norank; s__uncultured bacterium
OTU886	1	1	1	2	3	3	6	9	3	0	4	1	0	0	1	d__Bacteria; p__Proteobacteria; c__Alphaproteobacteria; o__Rhizobiales; f__Hyphomicrobiaceae; g__Hyphomicrobium
OTU887	7	3	4	9	4	5	1	2	3	4	6	4	5	9	14	d__Bacteria; p__Actinobacteria; c__Actinobacteria; o__Gaiellales; f__uncultured; g__uncultured
OTU888	2	5	1	0	0	0	0	0	0	0	0	0	0	0	0	d__Bacteria; p__Firmicutes; c__Erysipelotrichia; o__Erysipelotrichales; f__Erysipelotrichaceae; g__Asteroleplasma; s__uncultured bacterium
OTU889	0	0	0	0	0	0	1	0	0	0	0	0	0	1	1	d__Bacteria; p__Proteobacteria; c__Alphaproteobacteria; o__Rickettsiales; f__Mitochondria; g__norank; s__Zea mays subsp. mays (maize)
OTU890	4	7	7	21	14	18	16	10	15	19	14	15	15	25	23	d__Bacteria; p__Acidobacteria; c__Acidobacteria; o__Acidobacteriales; f__Acidobacteriaceae (Subgroup 1); g__uncultured; s__uncultured Acidobacteriaceae bacterium
OTU891	0	0	0	5	1	0	0	1	1	0	2	0	1	1	1	d__Bacteria; p__Firmicutes; c__Bacilli; o__SHBZ1548; f__norank; g__norank; s__uncultured compost bacterium
OTU892	0	0	0	0	0	0	1	0	1	0	0	0	1	1	0	d__Bacteria; p__Proteobacteria; c__Alphaproteobacteria; o__Rickettsiales; f__SM2D12; g__norank; s__uncultured bacterium
OTU893	1	1	2	0	1	5	1	2	0	13	18	3	1	2	0	d__Bacteria; p__Proteobacteria; c__Deltaproteobacteria; o__Myxococcales; f__Sandaracinaceae; g__uncultured; s__uncultured soil bacterium
OTU894	1	0	1	2	0	0	0	1	0	0	0	0	2	1	0	d__Bacteria; p__Bacteroidetes; c__Cytophagia; o__Cytophagales; f__Cytophagaceae; g__Sporocytophaga; s__uncultured Bacteroidetes bacterium
OTU895	30	30	29	31	30	26	31	28	24	25	25	30	31	27	22	d__Bacteria; p__Armatimonadetes; c__Chthonomonadetes; o__Chthonomonadales; f__Chthonomonadaceae; g__Chthonomonas
OTU896	0	0	0	0	2	0	0	0	0	2	3	0	0	0	2	d__Bacteria; p__Bacteroidetes; c__Flavobacteriia; o__Flavobacteriales; f__Flavobacteriaceae; g__Flavobacterium
OTU897	4	1	7	4	2	0	2	1	3	4	1	2	1	4	0	d__Bacteria; p__Firmicutes; c__Bacilli; o__Bacillales; f__Paenibacillaceae; g__Oxalophagus
OTU898	0	0	0	0	0	0	0	1	0	0	2	0	0	1	1	d__Bacteria; p__Proteobacteria; c__Gammaproteobacteria; o__Legionellales; f__Legionellaceae; g__Legionella; s__uncultured bacterium
OTU899	1	0	2	1	4	1	3	0	1	0	3	1	0	1	3	d__Bacteria; p__Planctomycetes; c__Planctomycetacia; o__Planctomycetales; f__Planctomycetaceae; g__uncultured
OTU900	2	5	1	1	1	1	4	1	0	0	0	0	0	0	0	d__Bacteria; p__Proteobacteria; c__Deltaproteobacteria; o__Oligoflexales; f__norank; g__norank; s__uncultured bacterium
OTU902	1	0	0	3	0	1	2	1	0	1	0	0	0	1	1	d__Bacteria; p__Firmicutes; c__Bacilli; o__Bacillales; f__Thermoactinomycetaceae; g__uncultured; s__uncultured compost bacterium
OTU903	1	0	0	2	0	1	1	0	1	1	0	1	0	2	2	d__Bacteria; p__Proteobacteria; c__Deltaproteobacteria; o__Myxococcales; f__Haliangiaceae; g__Haliangium; s__uncultured bacterium
OTU904	1	0	0	0	1	0	0	1	1	0	1	0	0	0	0	d__Bacteria; p__Planctomycetes; c__Planctomycetacia; o__Planctomycetales; f__Planctomycetaceae; g__Pir4 lineage; s__uncultured bacterium
OTU905	0	3	2	0	3	1	0	2	1	3	1	3	2	1	4	d__Bacteria; p__Chloroflexi; c__JG30-KF-CM66; o__norank; f__norank; g__norank; s__uncultured bacterium
OTU906	0	0	0	0	0	0	0	0	0	0	0	0	0	0	0	d__Bacteria; p__Proteobacteria; c__Alphaproteobacteria; o__Rhodospirillales; f__Acetobacteraceae; g__Acidiphilium; s__uncultured bacterium
OTU907	1	0	0	1	2	3	0	1	0	0	1	0	2	0	0	d__Bacteria; p__Planctomycetes; c__Planctomycetacia; o__Planctomycetales; f__Planctomycetaceae; g__Planctomyces; s__uncultured bacterium
OTU908	7	5	1	2	3	5	2	5	4	1	2	1	4	3	2	d__Bacteria; p__Chloroflexi; c__JG30-KF-CM66; o__norank; f__norank; g__norank; s__uncultured bacterium
OTU909	0	1	0	0	0	1	0	0	1	1	0	2	0	0	1	d__Bacteria; p__Chloroflexi; c__S085; o__norank; f__norank; g__norank; s__uncultured bacterium
OTU910	0	0	0	1	0	0	1	0	0	3	0	0	2	0	2	d__Bacteria; p__Chloroflexi
OTU911	2	1	1	10	1	6	1	1	1	4	4	1	7	8	6	d__Bacteria
OTU912	1	0	1	0	1	0	1	0	0	0	3	1	1	1	0	d__Bacteria; p__Bacteroidetes; c__Cytophagia; o__Cytophagales; f__Cytophagaceae; g__Sporocytophaga
OTU913	1	1	1	2	1	1	0	1	1	3	0	3	6	7	2	d__Bacteria; p__Chloroflexi; c__TK10; o__norank; f__norank; g__norank; s__uncultured bacterium
OTU914	1	1	0	1	0	2	1	0	0	4	4	2	0	2	2	d__Bacteria; p__Armatimonadetes; c__norank; o__norank; f__norank; g__norank; s__uncultured bacterium #0319-6E2
OTU915	2	1	0	3	1	3	3	1	1	1	0	0	0	1	0	d__Bacteria; p__Chloroflexi; c__JG37-AG-4; o__norank; f__norank; g__norank
OTU916	3	0	2	2	3	3	1	0	1	1	0	0	2	0	2	d__Bacteria; p__Acidobacteria; c__Acidobacteria; o__Subgroup 6; f__norank; g__norank; s__uncultured prokaryote
OTU917	66	49	54	107	83	65	72	58	59	59	73	74	144	145	168	d__Bacteria; p__Chloroflexi; c__KD4-96; o__norank; f__norank; g__norank; s__uncultured Chloroflexi bacterium
OTU918	0	0	0	0	0	0	0	1	2	0	0	1	0	1	0	d__Bacteria; p__Planctomycetes; c__Planctomycetacia; o__Planctomycetales; f__Planctomycetaceae; g__Planctomyces; s__uncultured bacterium
OTU919	1	2	1	7	16	3	3	3	7	2	4	2	5	14	14	d__Bacteria; p__Proteobacteria; c__Alphaproteobacteria; o__Caulobacterales; f__Caulobacteraceae; g__Caulobacter; s__Caulobacter sp.
OTU920	0	0	3	2	0	0	1	3	4	1	2	0	2	3	0	d__Bacteria; p__Proteobacteria; c__Deltaproteobacteria; o__Myxococcales; f__Blfdi19; g__norank; s__uncultured bacterium
OTU921	4	1	0	6	2	4	10	4	4	1	1	0	4	5	1	d__Bacteria; p__Elusimicrobia; c__Elusimicrobia; o__Lineage IIa; f__norank; g__norank
OTU922	0	3	0	5	3	3	4	6	5	3	6	5	5	5	2	d__Bacteria; p__Planctomycetes; c__Phycisphaerae; o__WD2101 soil group; f__norank; g__norank; s__uncultured bacterium
OTU923	15	15	15	11	18	12	6	13	14	20	16	23	11	17	16	d__Bacteria; p__Gemmatimonadetes; c__Gemmatimonadetes; o__Gemmatimonadales; f__Gemmatimonadaceae; g__Gemmatimonas; s__uncultured soil bacterium
OTU924	0	0	0	0	0	0	0	0	0	0	1	1	0	0	3	d__Bacteria; p__Proteobacteria; c__Alphaproteobacteria; o__Rhodobacterales; f__Rhodobacteraceae; g__Rubellimicrobium; s__uncultured bacterium
OTU925	0	0	0	1	1	0	0	1	0	0	1	0	0	1	1	d__Bacteria; p__Firmicutes; c__OPB54; o__norank; f__norank; g__norank; s__uncultured bacterium
OTU926	0	1	0	0	0	0	0	0	0	0	0	0	1	1	0	d__Bacteria; p__Cyanobacteria; c__Cyanobacteria; o__norank; f__norank; g__norank
OTU927	0	0	0	1	0	0	0	0	3	0	1	3	0	0	0	d__Bacteria; p__Bacteroidetes; c__Cytophagia; o__Cytophagales; f__Cytophagaceae; g__uncultured; s__Bacteroidetes bacterium N2
OTU928	25	19	36	13	16	15	17	16	17	27	20	26	20	7	12	d__Bacteria; p__Planctomycetes; c__Planctomycetacia; o__Planctomycetales; f__Planctomycetaceae; g__Singulisphaera; s__uncultured bacterium
OTU929	1	2	1	2	0	0	0	1	0	1	0	0	2	2	0	d__Bacteria; p__Saccharibacteria; c__norank; o__norank; f__norank; g__norank; s__bacterium LWQ8
OTU930	5	0	2	1	2	0	2	0	0	2	3	1	3	5	3	d__Bacteria; p__Actinobacteria; c__Actinobacteria; o__Frankiales; f__Nakamurellaceae; g__Nakamurella; s__uncultured organism
OTU931	0	0	0	0	1	0	0	2	0	0	2	0	2	0	0	d__Bacteria; p__Elusimicrobia; c__Elusimicrobia; o__Lineage IIb; f__norank; g__norank
OTU932	1	0	0	0	0	0	0	1	0	1	0	1	1	0	0	d__Bacteria; p__Firmicutes; c__Clostridia; o__Clostridiales; f__Lachnospiraceae; g__Cellulosilyticum; s__uncultured bacterium
OTU933	0	0	0	9	6	11	2	8	10	1	4	2	3	1	3	d__Bacteria; p__Planctomycetes; c__vadinHA49; o__norank; f__norank; g__norank
OTU934	0	0	0	1	1	0	0	0	0	0	0	0	0	0	0	d__Bacteria; p__Proteobacteria; c__Deltaproteobacteria; o__Bdellovibrionales; f__Bdellovibrionaceae; g__Bdellovibrio; s__uncultured bacterium
OTU935	0	0	0	0	0	1	0	0	1	0	0	0	0	0	0	d__Bacteria; p__Bacteroidetes; c__Sphingobacteriia; o__Sphingobacteriales; f__Chitinophagaceae; g__Chitinophaga
OTU936	5	4	5	4	6	2	4	2	9	2	4	2	4	1	2	d__Bacteria; p__Cyanobacteria; c__Cyanobacteria; o__Vampirovibrionales; f__norank; g__norank; s__uncultured bacterium
OTU937	10	9	5	5	7	7	4	8	3	6	3	6	8	4	5	d__Bacteria; p__Chloroflexi; c__Thermomicrobia; o__JG30-KF-CM45; f__norank; g__norank
OTU938	0	1	0	1	1	0	0	0	0	0	0	0	1	0	0	d__Bacteria; p__Chloroflexi; c__Thermomicrobia; o__JG30-KF-CM45; f__norank; g__norank; s__uncultured bacterium
OTU939	5	0	1	11	5	6	8	13	7	3	2	3	3	3	2	d__Bacteria; p__Gemmatimonadetes; c__Gemmatimonadetes; o__Gemmatimonadales; f__Gemmatimonadaceae; g__Gemmatimonas; s__uncultured bacterium
OTU940	0	1	0	0	1	2	0	0	1	1	1	0	0	0	0	d__Bacteria; p__Gemmatimonadetes; c__Gemmatimonadetes; o__AT425-EubC11 terrestrial group; f__norank; g__norank; s__uncultured Gemmatimonadetes bacterium
OTU941	13	9	6	42	42	6	11	34	8	8	15	8	26	6	14	d__Bacteria; p__Proteobacteria; c__Alphaproteobacteria; o__Sphingomonadales; f__Sphingomonadaceae; g__Sphingomonas; s__uncultured Kaistobacter sp.
OTU942	0	0	0	1	0	0	0	1	0	0	0	0	0	0	0	d__Bacteria; p__Planctomycetes; c__Planctomycetacia; o__Planctomycetales; f__Planctomycetaceae; g__uncultured
OTU943	0	0	0	2	0	0	0	1	0	0	0	1	2	0	1	d__Bacteria; p__Chloroflexi; c__JG37-AG-4; o__norank; f__norank; g__norank; s__uncultured bacterium
OTU944	2	2	1	3	1	3	1	0	4	1	2	1	1	3	2	d__Bacteria; p__Chloroflexi; c__Elev-1554; o__norank; f__norank; g__norank; s__uncultured bacterium
OTU945	1	2	0	11	6	16	6	9	5	4	2	5	6	6	5	d__Bacteria; p__Planctomycetes; c__Phycisphaerae; o__CPla-3 termite group; f__norank; g__norank; s__uncultured bacterium
OTU946	113	157	125	110	128	82	100	87	73	88	83	74	120	127	109	d__Bacteria; p__Actinobacteria; c__Actinobacteria; o__Streptomycetales; f__Streptomycetaceae; g__Streptomyces; s__Streptomyces prunicolor
OTU947	13	8	14	10	12	4	9	10	11	6	4	10	8	6	5	d__Bacteria; p__Chloroflexi; c__JG30-KF-CM66; o__norank; f__norank; g__norank
OTU948	0	0	0	0	0	2	0	0	0	0	1	0	1	2	0	d__Bacteria; p__Proteobacteria; c__Alphaproteobacteria; o__Rhodospirillales; f__Rhodospirillales Incertae Sedis; g__Geminicoccus; s__uncultured bacterium
OTU949	0	0	0	1	0	0	0	1	0	0	0	1	0	0	0	d__Bacteria; p__Proteobacteria; c__Alphaproteobacteria; o__DB1-14; f__norank; g__norank; s__uncultured bacterium
OTU950	1	1	1	13	9	9	9	5	2	9	14	17	19	21	12	d__Bacteria; p__Planctomycetes; c__Phycisphaerae; o__WD2101 soil group; f__norank; g__norank; s__uncultured bacterium
OTU951	3	2	2	1	3	0	0	1	0	0	1	2	1	0	1	d__Bacteria; p__Chlorobi; c__Chlorobia; o__Chlorobiales; f__OPB56; g__norank; s__uncultured bacterium KF-JG30-B11
OTU952	12	3	10	6	4	1	6	2	4	5	4	5	2	8	3	d__Bacteria; p__Chloroflexi; c__TK10; o__norank; f__norank; g__norank
OTU953	0	0	0	0	0	0	0	0	0	0	1	0	1	0	0	d__Bacteria; p__Firmicutes; c__Clostridia; o__Clostridiales; f__Ruminococcaceae; g__Sporobacter; s__uncultured bacterium
OTU954	80	80	83	34	38	45	37	46	52	44	35	44	39	40	40	d__Bacteria; p__Actinobacteria; c__Actinobacteria; o__Frankiales; f__Frankiaceae; g__Jatrophihabitans; s__uncultured bacterium
OTU955	0	0	0	0	0	1	0	0	0	0	0	0	3	1	0	d__Bacteria; p__Proteobacteria; c__Alphaproteobacteria; o__Rhizobiales; f__Rhizobiales Incertae Sedis; g__Phreatobacter; s__uncultured Bradyrhizobiaceae bacterium
OTU956	1	2	0	2	2	0	2	0	2	0	0	0	4	0	1	d__Bacteria; p__Proteobacteria; c__Deltaproteobacteria; o__Myxococcales
OTU957	1	1	0	4	5	6	1	1	1	1	2	3	2	2	2	d__Bacteria; p__Planctomycetes; c__BD7-11; o__norank; f__norank; g__norank; s__uncultured bacterium
OTU958	1	2	1	1	2	3	1	1	0	1	1	1	0	0	2	d__Bacteria; p__Proteobacteria; c__Alphaproteobacteria; o__Rhodospirillales; f__DA111; g__norank; s__uncultured bacterium
OTU959	0	0	0	0	1	0	0	0	0	0	0	1	1	0	0	d__Bacteria; p__Armatimonadetes; c__Chthonomonadetes; o__Chthonomonadales; f__norank; g__norank; s__uncultured Armatimonadetes bacterium
OTU960	9	8	5	3	5	2	6	3	6	4	5	3	10	8	8	d__Bacteria; p__Chloroflexi; c__Thermomicrobia; o__JG30-KF-CM45; f__norank; g__norank; s__uncultured bacterium
OTU961	29	31	33	27	49	51	33	26	25	25	25	22	45	40	52	d__Bacteria; p__Proteobacteria; c__Alphaproteobacteria; o__Rhizobiales
OTU962	0	1	0	1	1	1	0	0	1	1	2	1	0	0	0	d__Bacteria; p__Proteobacteria; c__Alphaproteobacteria; o__Rhizobiales; f__1174-901-12; g__norank; s__uncultured soil bacterium
OTU963	0	0	1	1	3	1	0	0	0	2	2	0	1	1	0	d__Bacteria; p__Actinobacteria; c__Actinobacteria; o__norank; f__norank; g__norank
OTU964	2	0	2	3	6	3	3	3	4	0	0	1	0	2	0	d__Bacteria; p__Elusimicrobia; c__Elusimicrobia; o__Lineage IV; f__norank; g__norank; s__uncultured bacterium
OTU965	0	1	2	0	1	1	0	0	0	0	0	0	0	0	0	d__Bacteria; p__Proteobacteria; c__Alphaproteobacteria; o__Rhizobiales; f__Hyphomicrobiaceae; g__Filomicrobium; s__uncultured Hyphomicrobiaceae bacterium
OTU966	0	0	0	1	0	0	0	0	0	0	3	0	0	1	0	d__Bacteria; p__Firmicutes; c__Clostridia; o__Clostridiales; f__Clostridiaceae 1; g__Clostridium sensu stricto 6; s__Clostridium sp. M2/40
OTU967	0	0	1	0	0	0	0	0	0	0	0	0	1	1	0	d__Bacteria; p__Chloroflexi
OTU968	0	0	0	1	1	1	0	0	1	0	0	1	0	0	0	d__Bacteria; p__Candidate division OP3; c__norank; o__norank; f__norank; g__norank; s__uncultured planctomycete
OTU969	0	0	0	0	1	3	0	0	0	1	1	0	0	0	1	d__Bacteria; p__Bacteroidetes; c__Sphingobacteriia; o__Sphingobacteriales; f__Chitinophagaceae; g__uncultured
OTU970	14	9	10	11	19	18	12	16	11	18	21	18	12	11	9	d__Bacteria; p__Planctomycetes; c__Phycisphaerae; o__WD2101 soil group; f__norank; g__norank; s__uncultured bacterium
OTU971	14	21	16	3	2	8	7	5	12	14	7	12	8	12	7	d__Bacteria; p__Chloroflexi; c__Thermomicrobia; o__JG30-KF-CM45; f__norank; g__norank; s__uncultured soil bacterium
OTU972	1	0	0	1	0	0	0	0	0	0	1	0	0	0	0	d__Bacteria; p__Firmicutes; c__Clostridia; o__Clostridiales; f__Gracilibacteraceae; g__Lutispora; s__uncultured bacterium
OTU973	0	0	0	0	2	2	0	2	2	1	0	0	0	0	0	d__Bacteria; p__Proteobacteria
OTU974	0	0	0	0	0	0	0	0	0	0	0	0	0	0	0	d__Bacteria; p__Chloroflexi; c__Ktedonobacteria; o__JG30-KF-AS9; f__norank; g__norank; s__uncultured bacterium
OTU975	21	26	29	12	9	7	10	17	13	18	8	12	6	14	5	d__Bacteria; p__Acidobacteria; c__Acidobacteria; o__Subgroup 3; f__Unknown Family; g__Candidatus Solibacter; s__uncultured Acidobacteriaceae bacterium
OTU976	0	1	0	3	1	1	0	0	0	2	2	2	4	2	6	d__Bacteria; p__Actinobacteria; c__Actinobacteria; o__norank; f__norank; g__norank
OTU977	2	7	4	5	2	5	1	7	8	10	9	11	6	8	10	d__Bacteria; p__Actinobacteria; c__Actinobacteria; o__Micrococcales; f__Microbacteriaceae; g__Microbacterium; s__Microbacterium esteraromaticum
OTU978	20	29	30	75	77	67	31	25	26	29	38	28	24	29	32	d__Bacteria; p__Actinobacteria; c__Actinobacteria; o__Solirubrobacterales; f__480-2; g__norank; s__uncultured bacterium
OTU979	1	1	0	3	11	2	0	5	1	1	1	2	2	0	3	d__Bacteria; p__Verrucomicrobia; c__OPB35 soil group; o__norank; f__norank; g__norank; s__uncultured Verrucomicrobia bacterium
OTU980	0	0	0	2	0	2	0	0	1	1	0	0	0	0	0	d__Bacteria; p__Proteobacteria; c__Deltaproteobacteria; o__Myxococcales; f__Sandaracinaceae; g__uncultured; s__uncultured bacterium
OTU981	0	0	0	1	0	0	0	0	0	0	0	0	0	1	0	d__Bacteria; p__Chloroflexi
OTU982	0	1	0	1	0	0	0	0	0	0	0	0	0	0	2	d__Bacteria; p__Armatimonadetes; c__norank; o__norank; f__norank; g__norank; s__uncultured Carnobacterium sp.
OTU983	4	7	5	13	12	10	19	18	25	5	3	3	14	5	9	d__Bacteria; p__Gemmatimonadetes; c__Gemmatimonadetes; o__Gemmatimonadales; f__Gemmatimonadaceae; g__Gemmatimonas; s__bacterium Ellin5290
OTU984	0	0	0	0	1	3	0	0	0	0	0	1	0	0	0	d__Bacteria; p__Proteobacteria; c__Deltaproteobacteria; o__Myxococcales; f__Blfdi19; g__norank; s__Anaeromyxobacter dehalogenans
OTU985	0	0	0	1	1	1	1	1	0	1	0	0	0	0	1	d__Bacteria; p__Gemmatimonadetes; c__Gemmatimonadetes; o__Gemmatimonadales; f__Gemmatimonadaceae; g__uncultured; s__Gemmatimonadetes bacterium LX87
OTU986	0	0	1	0	0	0	0	0	0	2	0	0	0	0	0	d__Bacteria; p__WD272; c__norank; o__norank; f__norank; g__norank; s__uncultured Chitinophagaceae bacterium
OTU987	9	6	7	9	9	7	14	8	8	10	4	6	9	6	8	d__Bacteria; p__Proteobacteria; c__Deltaproteobacteria; o__Myxococcales; f__Haliangiaceae; g__Haliangium; s__uncultured Myxococcales bacterium
OTU988	0	0	0	0	0	0	0	0	0	0	0	1	0	1	0	d__Bacteria
OTU989	9	7	6	5	2	10	6	14	12	7	7	8	19	13	9	d__Bacteria; p__Gemmatimonadetes; c__Gemmatimonadetes; o__Gemmatimonadales; f__Gemmatimonadaceae; g__Gemmatimonas; s__uncultured bacterium
OTU990	14	16	9	3	6	3	3	8	4	8	5	6	3	4	7	d__Bacteria; p__Chloroflexi; c__TK10; o__norank; f__norank; g__norank; s__uncultured soil bacterium
OTU991	0	0	0	0	0	0	0	0	0	0	0	0	0	0	0	d__Bacteria; p__Chloroflexi; c__Elev-1554; o__norank; f__norank; g__norank; s__uncultured bacterium
OTU992	0	0	0	0	1	1	0	0	0	0	0	0	2	0	0	d__Bacteria; p__Proteobacteria; c__Alphaproteobacteria; o__Caulobacterales; f__Caulobacteraceae; g__Brevundimonas
OTU993	0	1	0	3	2	2	0	1	0	1	0	0	1	0	0	d__Bacteria; p__Firmicutes; c__Bacilli; o__Bacillales; f__Bacillaceae; g__Oceanobacillus; s__Oceanobacillus profundus
OTU994	0	0	0	1	1	1	0	1	0	0	1	0	2	0	2	d__Bacteria; p__Proteobacteria; c__Betaproteobacteria; o__Burkholderiales; f__Alcaligenaceae; g__Bordetella; s__Achromobacter xylosoxidans
OTU995	0	1	0	1	3	4	1	3	1	0	0	1	0	1	0	d__Bacteria; p__Actinobacteria; c__Actinobacteria; o__Acidimicrobiales; f__Acidimicrobiaceae; g__CL500-29 marine group; s__uncultured bacterium
OTU996	0	0	0	0	0	0	0	0	0	0	0	0	0	4	3	d__Bacteria; p__Chlorobi; c__Chlorobia; o__Chlorobiales; f__OPB56; g__norank; s__uncultured soil bacterium
OTU997	0	0	0	0	0	0	0	0	0	0	0	1	0	0	0	d__Bacteria; p__Chloroflexi; c__Chloroflexia; o__Chloroflexales; f__FFCH7168; g__norank; s__uncultured bacterium
OTU998	2	1	2	1	1	0	2	2	1	2	0	0	1	1	0	d__Bacteria; p__Actinobacteria; c__Actinobacteria; o__Acidimicrobiales; f__uncultured; g__uncultured; s__uncultured soil bacterium
OTU999	0	0	0	0	0	0	0	0	0	0	0	0	0	0	0	d__Bacteria
OTU1000	0	0	0	3	1	3	0	0	0	0	0	0	0	0	0	d__Bacteria; p__Gemmatimonadetes; c__Gemmatimonadetes; o__AT425-EubC11 terrestrial group; f__norank; g__norank; s__uncultured bacterium
OTU1001	9	7	2	4	6	7	2	4	1	6	2	1	9	13	12	d__Bacteria; p__Gemmatimonadetes; c__Gemmatimonadetes; o__Gemmatimonadales; f__Gemmatimonadaceae; g__Gemmatimonas; s__uncultured bacterium
OTU1002	15	5	11	10	7	7	14	8	13	8	4	15	9	12	15	d__Bacteria; p__Acidobacteria; c__Acidobacteria; o__Subgroup 4; f__Unknown Family; g__Blastocatella; s__bacterium Ellin6099
OTU1003	1	0	1	2	1	0	0	1	0	0	0	0	0	2	0	d__Bacteria; p__Planctomycetes; c__Planctomycetacia; o__Planctomycetales; f__Planctomycetaceae; g__Gemmata
OTU1004	0	0	0	0	0	0	0	0	0	0	0	1	0	0	1	d__Bacteria
OTU1005	0	0	0	1	2	3	0	0	0	0	1	0	0	0	0	d__Bacteria; p__Planctomycetes; c__Planctomycetacia; o__Planctomycetales; f__Planctomycetaceae; g__uncultured; s__uncultured bacterium
OTU1006	73	46	61	88	73	92	102	86	95	53	54	50	85	77	77	d__Bacteria; p__Proteobacteria; c__Alphaproteobacteria; o__Rhizobiales; f__Xanthobacteraceae; g__Variibacter; s__uncultured Hyphomicrobiaceae bacterium
OTU1007	4	0	2	0	5	5	0	0	0	4	12	8	6	11	7	d__Bacteria; p__Acidobacteria; c__Acidobacteria; o__Subgroup 7; f__norank; g__norank; s__uncultured bacterium
OTU1008	1	1	0	1	0	0	1	1	1	0	0	0	0	0	0	d__Bacteria; p__Firmicutes; c__Clostridia; o__Clostridiales; f__Family XVIII; g__uncultured; s__uncultured bacterium
OTU1009	0	0	0	5	4	5	0	2	2	8	10	10	13	14	11	d__Bacteria; p__Actinobacteria; c__Actinobacteria; o__norank; f__norank; g__norank; s__uncultured Micromonospora sp.
OTU1010	0	0	0	0	1	0	1	0	0	0	0	0	1	0	0	d__Bacteria; p__Hydrogenedentes; c__norank; o__norank; f__norank; g__norank
OTU1011	1	0	1	6	4	1	0	1	0	2	0	2	4	1	0	d__Bacteria; p__Planctomycetes; c__Phycisphaerae; o__WD2101 soil group; f__norank; g__norank; s__uncultured bacterium
OTU1012	0	0	0	0	0	0	1	4	0	2	1	0	0	0	0	d__Bacteria; p__Proteobacteria; c__Alphaproteobacteria; o__Sphingomonadales; f__Sphingomonadaceae
OTU1013	8	5	6	1	4	2	0	3	0	0	0	1	4	3	3	d__Bacteria; p__Cyanobacteria; c__Cyanobacteria; o__Obscuribacterales; f__norank; g__norank
OTU1014	0	0	0	0	1	0	2	1	1	0	0	0	1	1	0	d__Bacteria; p__Acidobacteria; c__Acidobacteria; o__Subgroup 2; f__norank; g__norank; s__uncultured Holophaga sp.
OTU1015	0	0	4	4	8	3	0	0	0	2	2	4	5	3	6	d__Bacteria; p__Actinobacteria; c__Actinobacteria; o__norank; f__norank; g__norank; s__uncultured bacterium
OTU1016	0	0	0	1	1	2	3	2	2	2	1	1	1	3	1	d__Bacteria; p__Proteobacteria; c__Alphaproteobacteria; o__Rhodospirillales; f__Acetobacteraceae
OTU1017	3	6	3	2	3	1	1	2	2	2	5	0	6	2	4	d__Bacteria; p__Proteobacteria; c__Alphaproteobacteria; o__Rhizobiales; f__Methylobacteriaceae; g__Methylobacterium
OTU1018	1	2	2	0	1	0	0	2	0	2	0	4	0	0	0	d__Bacteria; p__Elusimicrobia; c__Elusimicrobia; o__Lineage IIb; f__norank; g__norank; s__uncultured bacterium
OTU1019	0	0	0	0	0	0	0	0	0	0	0	0	0	0	0	d__Bacteria
OTU1020	4	5	6	0	1	0	1	1	0	19	22	27	4	4	3	d__Bacteria; p__Cyanobacteria; c__Cyanobacteria; o__norank; f__norank; g__norank
OTU1021	3	0	0	1	0	1	1	2	3	0	0	2	0	6	0	d__Bacteria; p__Planctomycetes; c__Planctomycetacia; o__Planctomycetales; f__Planctomycetaceae; g__uncultured
OTU1022	3	1	3	1	0	1	1	0	2	2	3	3	0	2	2	d__Bacteria; p__Proteobacteria; c__Deltaproteobacteria; o__Oligoflexales; f__norank; g__norank
OTU1023	0	0	0	0	1	0	0	1	0	1	0	0	0	0	0	d__Bacteria; p__Proteobacteria; c__Gammaproteobacteria; o__Cellvibrionales; f__Cellvibrionaceae; g__uncultured
OTU1024	0	0	0	1	1	1	0	0	0	0	0	0	0	0	1	d__Bacteria; p__Thermotogae; c__Thermotogae; o__Thermotogales; f__Thermotogaceae; g__GAL15
OTU1025	0	0	0	0	0	0	0	0	0	0	0	0	1	0	0	d__Bacteria; p__Chloroflexi; c__Ktedonobacteria; o__C0119; f__norank; g__norank; s__uncultured bacterium
OTU1026	0	0	0	0	0	1	2	1	1	1	2	4	2	4	2	d__Bacteria; p__Proteobacteria; c__Betaproteobacteria; o__Nitrosomonadales; f__Nitrosomonadaceae; g__uncultured
OTU1027	2	2	3	31	51	32	17	15	20	5	9	9	9	14	5	d__Bacteria; p__Proteobacteria; c__Alphaproteobacteria; o__Rhizobiales; f__Rhizobiales Incertae Sedis; g__Rhizomicrobium
OTU1028	0	0	0	0	0	1	0	0	0	0	0	0	0	0	0	d__Bacteria; p__Planctomycetes; c__Planctomycetacia; o__Planctomycetales; f__Planctomycetaceae; g__uncultured
OTU1029	0	0	0	0	0	0	0	0	0	0	0	0	0	0	0	d__Bacteria; p__Proteobacteria; c__Deltaproteobacteria; o__Myxococcales; f__mle1-27; g__norank
OTU1030	0	0	0	0	0	0	0	0	0	0	0	0	0	0	0	d__Bacteria; p__Chloroflexi
OTU1031	0	0	0	0	0	0	1	0	0	0	0	0	0	0	0	d__Bacteria; p__Proteobacteria; c__Gammaproteobacteria; o__Legionellales; f__Coxiellaceae; g__Coxiella; s__uncultured bacterium
OTU1032	1	2	1	0	1	2	0	0	0	0	1	1	2	2	2	d__Bacteria; p__Actinobacteria; c__Actinobacteria; o__norank; f__norank; g__norank
OTU1033	0	0	0	0	1	1	0	1	0	1	0	2	2	1	4	d__Bacteria; p__Bacteroidetes; c__Cytophagia; o__Cytophagales; f__Cytophagaceae; g__Dyadobacter
OTU1034	1	0	2	3	1	6	2	1	1	4	2	0	0	4	1	d__Bacteria; p__Acidobacteria; c__Acidobacteria; o__Subgroup 3; f__Unknown Family; g__Bryobacter; s__uncultured Acidobacteria bacterium
OTU1035	1	5	2	1	0	1	4	4	4	0	3	0	4	0	2	d__Bacteria; p__Proteobacteria; c__Deltaproteobacteria; o__Myxococcales; f__27F-1492R; g__norank; s__uncultured bacterium
OTU1036	0	0	0	0	0	0	0	0	0	0	0	0	0	0	0	d__Bacteria; p__Bacteroidetes; c__Cytophagia; o__Cytophagales; f__Cytophagaceae; g__Nibribacter; s__uncultured bacterium
OTU1037	15	14	14	33	20	25	27	22	35	14	18	14	31	36	30	d__Bacteria; p__Proteobacteria; c__Gammaproteobacteria; o__Xanthomonadales; f__Xanthomonadaceae; g__Rhodanobacter; s__uncultured Xanthomonadaceae bacterium
OTU1038	0	1	0	3	3	0	2	5	0	4	3	3	5	3	6	d__Bacteria; p__Proteobacteria; c__Betaproteobacteria; o__Nitrosomonadales; f__Nitrosomonadaceae; g__uncultured; s__uncultured proteobacterium
OTU1039	1	0	1	9	8	2	2	6	1	2	1	4	4	2	2	d__Bacteria; p__Verrucomicrobia; c__OPB35 soil group; o__norank; f__norank; g__norank; s__uncultured Verrucomicrobia subdivision 3 bacterium
OTU1040	0	1	0	1	0	1	0	0	0	2	1	0	1	0	0	d__Bacteria; p__Proteobacteria; c__Deltaproteobacteria; o__Oligoflexales; f__Oligoflexaceae; g__norank; s__uncultured bacterium Ak20-3
OTU1041	1	0	0	2	2	4	1	0	3	2	1	0	4	2	2	d__Bacteria; p__Planctomycetes; c__Planctomycetacia; o__Planctomycetales; f__Planctomycetaceae
OTU1042	1	0	1	0	0	0	0	0	0	1	0	1	1	0	0	d__Bacteria; p__WCHB1-60; c__norank; o__norank; f__norank; g__norank; s__uncultured bacterium
OTU1043	12	9	1	13	16	18	10	11	16	6	4	9	6	8	10	d__Bacteria; p__Chloroflexi; c__TK10; o__norank; f__norank; g__norank; s__uncultured bacterium
OTU1044	0	0	0	3	0	0	0	0	0	0	0	0	1	0	0	d__Bacteria; p__Saccharibacteria; c__norank; o__norank; f__norank; g__norank
OTU1045	16	13	15	28	27	17	9	18	19	12	9	12	9	6	9	d__Bacteria; p__Actinobacteria; c__Actinobacteria; o__Streptomycetales; f__Streptomycetaceae; g__Streptomyces
OTU1046	2	2	1	5	5	2	4	3	0	2	2	4	5	4	2	d__Bacteria
OTU1047	0	0	0	0	0	1	1	1	2	0	0	0	0	0	0	d__Bacteria; p__Bacteroidetes; c__Flavobacteriia; o__Flavobacteriales; f__Cryomorphaceae; g__Fluviicola; s__uncultured bacterium
OTU1048	0	1	2	1	0	0	0	0	0	0	0	0	0	0	0	d__Bacteria; p__Planctomycetes; c__Phycisphaerae; o__WD2101 soil group; f__norank; g__norank; s__uncultured planctomycete
OTU1049	1	3	3	2	1	1	2	5	3	1	1	2	0	1	1	d__Bacteria; p__Chloroflexi; c__Ktedonobacteria; o__JG30-KF-AS9; f__norank; g__norank
OTU1050	2	1	2	0	8	1	0	2	2	2	1	5	3	1	5	d__Bacteria; p__Gemmatimonadetes; c__Gemmatimonadetes; o__Gemmatimonadales; f__Gemmatimonadaceae; g__uncultured; s__uncultured Gemmatimonadetes bacterium
OTU1051	2	0	1	17	7	20	13	10	8	9	5	10	6	1	3	d__Bacteria; p__Bacteroidetes; c__Cytophagia; o__Cytophagales; f__Cytophagaceae
OTU1052	0	0	0	0	0	1	0	0	0	1	0	0	0	0	0	d__Bacteria; p__Proteobacteria; c__Alphaproteobacteria; o__Rhodobacterales; f__Rhodobacteraceae; g__Rubellimicrobium; s__uncultured bacterium
OTU1053	1	0	1	0	0	1	0	1	1	1	0	0	1	1	1	d__Bacteria; p__Actinobacteria; c__Actinobacteria; o__Acidimicrobiales; f__uncultured; g__uncultured
OTU1054	1	1	4	0	0	0	1	1	1	1	0	0	1	2	0	d__Bacteria; p__WCHB1-60; c__norank; o__norank; f__norank; g__norank; s__uncultured bacterium
OTU1055	0	0	0	0	1	1	0	0	0	1	0	2	0	0	0	d__Bacteria; p__Proteobacteria; c__Deltaproteobacteria; o__Oligoflexales; f__norank; g__norank
OTU1056	1	0	0	1	0	0	0	0	1	0	0	0	0	0	0	d__Bacteria; p__Actinobacteria; c__Actinobacteria
OTU1057	2	3	1	2	2	1	0	2	2	4	4	3	9	12	15	d__Bacteria; p__Proteobacteria; c__Betaproteobacteria; o__Burkholderiales; f__Comamonadaceae; g__Polaromonas
OTU1058	4	3	1	1	2	2	0	3	3	2	3	1	1	2	1	d__Bacteria; p__Proteobacteria; c__Alphaproteobacteria; o__Rhodospirillales; f__Rhodospirillaceae; g__Skermanella
OTU1059	0	0	0	0	1	0	0	0	0	0	0	0	0	0	0	d__Bacteria; p__Saccharibacteria; c__norank; o__norank; f__norank; g__norank
OTU1060	0	1	2	1	0	1	2	0	1	1	0	1	0	0	0	d__Bacteria; p__Armatimonadetes; c__norank; o__norank; f__norank; g__norank; s__uncultured Armatimonadetes bacterium
OTU1061	13	11	14	10	21	15	10	10	17	18	14	16	11	12	12	d__Bacteria; p__Planctomycetes; c__Phycisphaerae; o__CPla-3 termite group; f__norank; g__norank; s__uncultured planctomycete
OTU1062	0	0	0	0	0	0	0	1	1	0	0	0	0	0	0	d__Bacteria; p__Proteobacteria; c__Gammaproteobacteria; o__Legionellales; f__Coxiellaceae; g__Aquicella; s__uncultured proteobacterium
OTU1063	0	1	0	2	0	0	1	0	1	0	1	0	1	0	1	d__Bacteria; p__Armatimonadetes; c__Armatimonadia; o__Armatimonadales; f__norank; g__norank; s__uncultured bacterium
OTU1064	27	24	22	5	9	2	13	12	13	22	17	19	13	13	9	d__Bacteria; p__Bacteroidetes; c__Sphingobacteriia; o__Sphingobacteriales; f__Chitinophagaceae; g__Flavisolibacter; s__uncultured bacterium
OTU1065	5	1	4	7	9	9	2	6	2	1	2	8	9	4	5	d__Bacteria; p__Actinobacteria; c__Actinobacteria; o__Gaiellales; f__Gaiellaceae; g__Gaiella; s__uncultured bacterium
OTU1066	0	0	0	0	0	1	0	1	0	0	1	0	4	2	4	d__Bacteria; p__Chloroflexi; c__TK10; o__norank; f__norank; g__norank
OTU1067	2	2	1	3	1	3	2	4	2	1	1	3	3	5	3	d__Bacteria; p__Chloroflexi; c__Anaerolineae; o__Anaerolineales; f__Anaerolineaceae; g__uncultured; s__uncultured Gemmatimonadetes bacterium
OTU1068	0	0	0	1	0	0	0	1	1	0	0	0	1	0	0	d__Bacteria; p__Gemmatimonadetes; c__Gemmatimonadetes; o__Gemmatimonadales; f__Gemmatimonadaceae; g__Gemmatimonas; s__uncultured Gemmatimonas sp.
OTU1069	1	3	6	2	2	0	1	1	4	6	5	6	1	3	3	d__Bacteria; p__Bacteroidetes; c__Sphingobacteriia; o__Sphingobacteriales; f__Chitinophagaceae
OTU1070	0	0	0	1	1	2	0	1	0	0	0	0	0	1	0	d__Bacteria; p__Bacteroidetes; c__Sphingobacteriia; o__Sphingobacteriales; f__env.OPS 17; g__norank
OTU1071	0	0	0	0	0	1	0	0	0	1	0	0	1	4	6	d__Bacteria; p__Proteobacteria; c__Alphaproteobacteria; o__Rhodospirillales; f__Rhodospirillaceae; g__uncultured; s__uncultured Acetobacteraceae bacterium
OTU1072	136	132	106	43	36	31	76	69	77	69	69	66	60	65	65	d__Bacteria; p__Chloroflexi; c__Thermomicrobia; o__JG30-KF-CM45; f__norank; g__norank; s__bacterium Ellin6537
OTU1073	2	1	4	2	0	1	3	2	4	2	4	2	2	2	2	d__Bacteria; p__Planctomycetes; c__Planctomycetacia; o__Planctomycetales; f__Planctomycetaceae; g__uncultured
OTU1074	1	1	0	1	12	3	7	0	5	3	3	5	3	3	4	d__Bacteria; p__Proteobacteria; c__Alphaproteobacteria; o__Rickettsiales; f__Mitochondria; g__norank
OTU1075	0	0	0	0	0	0	0	0	0	1	0	2	0	1	0	d__Bacteria; p__Bacteroidetes; c__Sphingobacteriia; o__Sphingobacteriales; f__Chitinophagaceae; g__uncultured; s__uncultured bacterium
OTU1076	0	0	0	0	0	0	0	0	0	0	0	0	0	0	0	d__Bacteria; p__WCHB1-60; c__norank; o__norank; f__norank; g__norank; s__uncultured bacterium
OTU1077	0	1	1	3	2	0	1	2	0	0	0	0	0	3	0	d__Bacteria; p__Cyanobacteria; c__Cyanobacteria; o__Vampirovibrionales; f__norank; g__norank; s__uncultured bacterium
OTU1078	0	1	0	0	0	0	0	0	0	1	2	0	0	0	0	d__Bacteria; p__Proteobacteria
OTU1079	1	0	0	0	1	0	0	0	1	1	1	0	0	0	0	d__Bacteria; p__Proteobacteria; c__Deltaproteobacteria; o__Myxococcales; f__mle1-27; g__norank
OTU1080	1	0	1	0	0	1	1	0	0	0	0	1	0	0	0	d__Bacteria
OTU1081	0	0	1	0	0	0	1	0	1	0	0	0	0	0	0	d__Bacteria; p__Firmicutes; c__Bacilli; o__Bacillales; f__Paenibacillaceae
OTU1082	5	8	8	2	2	3	3	3	4	2	9	6	5	1	2	d__Bacteria; p__Chloroflexi; c__Ktedonobacteria; o__B10-SB3A; f__norank; g__norank; s__uncultured bacterium
OTU1083	0	0	0	0	0	0	0	0	0	2	1	1	1	1	0	d__Bacteria; p__SM2F11; c__norank; o__norank; f__norank; g__norank; s__uncultured bacterium
OTU1084	0	0	0	0	0	0	0	0	0	0	1	1	1	3	0	d__Bacteria; p__Acidobacteria; c__Acidobacteria; o__Subgroup 3; f__Elev-16S-1166; g__norank; s__uncultured bacterium
OTU1085	0	0	0	2	1	2	1	0	0	2	1	0	1	0	2	d__Bacteria; p__Gemmatimonadetes; c__Gemmatimonadetes; o__Gemmatimonadales; f__Gemmatimonadaceae; g__Gemmatimonas
OTU1086	0	0	0	3	2	1	0	1	0	0	1	0	0	2	0	d__Bacteria; p__Bacteroidetes; c__Sphingobacteriia; o__Sphingobacteriales; f__AKYH767; g__norank; s__uncultured bacterium
OTU1087	0	0	1	0	0	1	0	0	1	0	0	0	0	0	0	d__Bacteria; p__Firmicutes; c__Clostridia; o__Clostridiales; f__Ruminococcaceae; g__Ruminiclostridium; s__[Clostridium] cellulosi
OTU1088	0	0	0	2	2	3	4	1	1	4	2	1	4	2	3	d__Bacteria; p__Proteobacteria; c__Deltaproteobacteria; o__Myxococcales; f__Phaselicystidaceae; g__Phaselicystis; s__uncultured Polyangiaceae bacterium
OTU1089	2	1	0	6	7	9	6	4	9	6	13	7	13	6	8	d__Bacteria; p__Planctomycetes; c__Planctomycetacia; o__Planctomycetales; f__Planctomycetaceae; g__Pirellula; s__uncultured Pasteuria sp.
OTU1090	6	8	7	1	4	4	3	0	0	0	4	1	23	16	26	d__Bacteria; p__Actinobacteria; c__Actinobacteria; o__Propionibacteriales; f__Nocardioidaceae; g__Nocardioides
OTU1091	0	0	0	1	0	0	0	0	0	0	0	0	0	0	0	d__Bacteria; p__Proteobacteria; c__Gammaproteobacteria; o__Legionellales; f__Coxiellaceae; g__uncultured; s__uncultured Coxiellaceae bacterium
OTU1092	11	8	8	5	5	10	4	3	7	10	7	10	8	12	7	d__Bacteria; p__Actinobacteria; c__Actinobacteria; o__Solirubrobacterales; f__Solirubrobacteraceae; g__Solirubrobacter; s__uncultured bacterium
OTU1093	0	0	0	0	1	1	1	1	0	1	0	2	1	0	1	d__Bacteria
OTU1094	0	0	0	0	0	0	0	2	1	0	1	1	1	1	2	d__Bacteria; p__Planctomycetes; c__Planctomycetacia; o__Planctomycetales; f__Planctomycetaceae; g__Pirellula; s__agricultural soil bacterium SC-I-28
OTU1095	5	7	4	1	4	2	0	2	1	3	4	3	3	1	1	d__Bacteria; p__Chloroflexi; c__Ktedonobacteria; o__Ktedonobacterales; f__JG30a-KF-32; g__norank; s__uncultured bacterium
OTU1096	0	0	0	1	0	0	2	2	3	0	1	0	6	1	0	d__Bacteria; p__Proteobacteria; c__Betaproteobacteria; o__Nitrosomonadales; f__Nitrosomonadaceae; g__uncultured; s__uncultured beta proteobacterium
OTU1097	0	0	1	3	0	3	0	0	0	0	1	0	1	0	0	d__Bacteria; p__Proteobacteria; c__Alphaproteobacteria; o__Rickettsiales; f__Holosporaceae; g__uncultured; s__uncultured bacterium
OTU1098	0	0	0	2	1	0	0	0	2	0	0	0	0	1	0	d__Bacteria; p__Proteobacteria; c__Gammaproteobacteria; o__Legionellales; f__Coxiellaceae; g__Aquicella
OTU1099	7	11	8	4	2	3	2	2	5	9	15	15	9	5	7	d__Bacteria; p__Bacteroidetes; c__Sphingobacteriia; o__Sphingobacteriales; f__Chitinophagaceae; g__Segetibacter
OTU1100	1	0	0	0	0	0	1	2	3	0	1	1	1	2	1	d__Bacteria; p__Armatimonadetes; c__norank; o__norank; f__norank; g__norank; s__uncultured bacterium
OTU1101	15	31	30	25	18	40	17	37	26	20	24	26	26	35	33	d__Bacteria; p__Proteobacteria; c__Betaproteobacteria; o__TRA3-20; f__norank; g__norank; s__uncultured beta proteobacterium
OTU1102	5	3	1	0	0	1	0	0	2	0	2	0	1	0	2	d__Bacteria; p__Acidobacteria; c__Acidobacteria; o__Subgroup 3; f__Unknown Family; g__Bryobacter; s__uncultured bacterium
OTU1103	5	4	4	10	10	16	8	10	12	11	7	3	7	24	12	d__Bacteria; p__Gemmatimonadetes; c__Gemmatimonadetes; o__Gemmatimonadales; f__Gemmatimonadaceae; g__uncultured
OTU1104	27	27	26	21	20	18	13	18	4	19	20	15	22	18	26	d__Bacteria; p__Actinobacteria; c__Actinobacteria; o__Solirubrobacterales
OTU1105	0	0	0	0	0	0	0	0	0	0	1	1	3	0	0	d__Bacteria; p__Saccharibacteria; c__norank; o__norank; f__norank; g__norank; s__uncultured bacterium
OTU1106	6	10	10	7	8	8	2	3	3	2	1	2	4	3	2	d__Bacteria; p__Acidobacteria; c__Acidobacteria; o__Acidobacteriales; f__Acidobacteriaceae (Subgroup 1); g__Acidobacterium; s__uncultured Acidobacteria bacterium
OTU1107	0	0	0	0	0	0	0	1	0	1	0	0	2	0	0	d__Bacteria; p__Firmicutes; c__Bacilli; o__Bacillales; f__Paenibacillaceae; g__Paenibacillus
OTU1108	0	0	0	0	0	1	0	0	0	1	0	0	0	2	2	d__Bacteria; p__Chloroflexi; c__TK10; o__norank; f__norank; g__norank; s__uncultured bacterium
OTU1109	8	4	2	3	1	2	2	3	1	0	4	1	0	4	4	d__Bacteria; p__Chloroflexi; c__TK10; o__norank; f__norank; g__norank
OTU1110	1	0	0	1	0	5	2	3	1	0	3	2	1	3	3	d__Bacteria; p__Bacteroidetes; c__Sphingobacteriia; o__Sphingobacteriales; f__Sphingobacteriaceae; g__Mucilaginibacter
OTU1111	80	49	68	71	90	60	76	75	76	64	64	59	78	72	75	d__Bacteria; p__Firmicutes; c__Bacilli; o__Bacillales; f__Bacillaceae; g__Bacillus; s__Bacillus aryabhattai
OTU1112	1	2	1	4	2	7	6	2	4	1	2	0	4	3	6	d__Bacteria; p__Proteobacteria; c__Alphaproteobacteria; o__Rhodospirillales; f__Rhodospirillaceae; g__Defluviicoccus; s__uncultured Acetobacteraceae bacterium
OTU1113	3	4	5	4	5	4	12	8	14	5	2	4	4	4	5	d__Bacteria; p__Actinobacteria; c__Actinobacteria; o__Acidimicrobiales; f__uncultured; g__uncultured; s__uncultured bacterium
OTU1114	1	0	0	1	0	1	0	2	1	1	2	0	2	1	0	d__Bacteria; p__Actinobacteria; c__Actinobacteria; o__Gaiellales; f__uncultured; g__uncultured; s__uncultured bacterium
OTU1115	0	0	0	2	1	0	0	0	0	0	1	0	0	0	0	d__Bacteria; p__Proteobacteria; c__Deltaproteobacteria; o__Myxococcales; f__mle1-27; g__norank; s__uncultured bacterium
OTU1116	3	2	4	2	8	3	1	1	1	4	1	2	3	6	5	d__Bacteria; p__Armatimonadetes; c__norank; o__norank; f__norank; g__norank; s__uncultured bacterium #0319-6E2
OTU1117	0	0	0	0	0	0	0	0	1	0	0	0	1	0	1	d__Bacteria; p__Chloroflexi; c__Ktedonobacteria; o__Ktedonobacterales; f__Ktedonobacteraceae; g__Ktedonobacter
OTU1118	4	3	4	3	8	3	6	4	9	5	6	1	8	3	3	d__Bacteria; p__Proteobacteria; c__Deltaproteobacteria; o__Oligoflexales; f__norank; g__norank
OTU1120	0	0	0	1	0	0	3	1	1	0	0	1	0	1	0	d__Bacteria; p__Bacteroidetes; c__Sphingobacteriia; o__Sphingobacteriales; f__env.OPS 17; g__norank; s__uncultured bacterium
OTU1121	2	1	3	2	1	1	0	2	0	1	4	7	10	5	8	d__Bacteria; p__Gemmatimonadetes; c__Gemmatimonadetes; o__Gemmatimonadales; f__Gemmatimonadaceae; g__uncultured; s__uncultured Gemmatimonadales bacterium
OTU1122	2	8	1	4	1	3	1	2	0	2	2	3	0	1	2	d__Bacteria; p__Acidobacteria; c__Acidobacteria; o__Subgroup 3; f__Unknown Family; g__Bryobacter; s__uncultured Acidobacteria bacterium
OTU1123	0	2	0	0	1	1	0	0	1	0	0	1	2	2	2	d__Bacteria; p__Acidobacteria; c__Acidobacteria; o__Subgroup 6; f__norank; g__norank; s__uncultured Acidobacteria bacterium
OTU1124	0	0	0	0	0	0	1	1	0	0	1	0	0	0	0	d__Bacteria; p__Proteobacteria; c__Gammaproteobacteria; o__NKB5; f__norank; g__norank; s__uncultured bacterium
OTU1125	0	0	0	0	1	0	0	0	0	1	0	0	0	0	0	d__Bacteria; p__Chloroflexi; c__Chloroflexia; o__Chloroflexales; f__Roseiflexaceae; g__Roseiflexus; s__uncultured bacterium
OTU1126	0	0	0	0	1	0	1	2	1	0	0	0	1	4	0	d__Bacteria
OTU1127	1	1	0	0	0	0	0	0	0	0	0	0	0	1	0	d__Bacteria; p__Acidobacteria; c__Acidobacteria; o__Subgroup 4; f__DS-100; g__norank; s__uncultured Acidobacteriales bacterium
OTU1128	1	0	0	2	0	1	0	0	0	1	0	1	0	1	1	d__Bacteria; p__Chloroflexi; c__TK10; o__norank; f__norank; g__norank; s__uncultured bacterium
OTU1129	0	0	0	0	0	0	0	1	1	0	0	0	1	0	0	d__Bacteria; p__Proteobacteria; c__Gammaproteobacteria; o__Legionellales; f__Coxiellaceae; g__Aquicella
OTU1130	0	0	0	0	1	2	0	0	0	0	0	1	1	1	1	d__Bacteria; p__Actinobacteria; c__Actinobacteria; o__Acidimicrobiales; f__Acidimicrobiaceae
OTU1131	3	2	3	14	14	11	11	13	17	9	4	4	1	1	3	d__Bacteria; p__Bacteroidetes; c__Sphingobacteriia; o__Sphingobacteriales; f__Chitinophagaceae; g__uncultured
OTU1132	0	0	0	0	0	0	0	0	0	0	0	0	0	0	0	d__Bacteria; p__Proteobacteria; c__Alphaproteobacteria; o__Rhizobiales
OTU1133	0	0	0	0	0	0	1	0	0	0	1	0	0	0	0	d__Bacteria; p__Proteobacteria; c__Gammaproteobacteria; o__Legionellales; f__Coxiellaceae; g__Aquicella
OTU1134	0	0	0	0	1	0	0	0	0	0	0	0	0	1	0	d__Bacteria; p__Proteobacteria; c__Alphaproteobacteria; o__Rhodospirillales; f__DA111; g__norank; s__uncultured Stella sp.
OTU1135	0	0	0	0	0	0	0	0	1	1	0	0	0	0	0	d__Bacteria; p__Proteobacteria; c__Alphaproteobacteria; o__Rickettsiales; f__Mitochondria; g__norank
OTU1136	2	0	0	1	1	1	0	0	0	2	2	0	4	5	4	d__Bacteria; p__Proteobacteria; c__Alphaproteobacteria; o__Rhizobiales; f__Rhizobiales Incertae Sedis; g__Bauldia; s__uncultured bacterium
OTU1137	4	6	4	5	7	9	14	24	10	5	1	6	4	6	3	d__Bacteria; p__Bacteroidetes; c__Sphingobacteriia; o__Sphingobacteriales; f__Sphingobacteriaceae; g__Mucilaginibacter; s__uncultured bacterium
OTU1138	0	5	4	9	10	5	11	9	10	8	2	9	6	9	5	d__Bacteria; p__Proteobacteria; c__Alphaproteobacteria; o__Rhizobiales; f__KF-JG30-B3; g__norank; s__uncultured bacterium
OTU1139	5	2	3	0	0	1	0	0	0	3	3	3	0	0	1	d__Bacteria; p__Cyanobacteria; c__Cyanobacteria; o__norank; f__norank; g__norank
OTU1140	0	0	0	1	0	0	0	0	1	1	0	0	0	0	0	d__Bacteria; p__Planctomycetes; c__Planctomycetacia; o__Planctomycetales; f__Planctomycetaceae
OTU1141	0	1	0	0	0	1	1	0	0	0	2	2	1	1	0	d__Bacteria; p__Proteobacteria
OTU1142	0	0	0	0	1	0	1	0	0	1	1	0	0	1	0	d__Bacteria; p__Firmicutes; c__Clostridia; o__Clostridiales; f__Clostridiaceae 1; g__Oxobacter; s__uncultured bacterium
OTU1143	1	1	0	1	0	0	0	2	0	1	0	1	0	0	0	d__Bacteria; p__Planctomycetes; c__Planctomycetacia; o__Planctomycetales; f__Planctomycetaceae; g__uncultured; s__uncultured Singulisphaera sp.
OTU1144	0	0	0	0	0	0	0	0	0	0	0	0	0	0	0	d__Bacteria; p__Bacteroidetes; c__Sphingobacteriia; o__Sphingobacteriales; f__Chitinophagaceae; g__Chitinophaga; s__Chitinophaga sp. CC-ALB-1
OTU1145	0	0	0	0	2	0	0	0	0	1	0	0	0	1	1	d__Bacteria; p__Firmicutes; c__Bacilli; o__Bacillales; f__Paenibacillaceae; g__Brevibacillus; s__uncultured bacterium
OTU1146	0	0	0	0	0	0	0	0	0	0	0	0	2	1	0	d__Bacteria; p__Chloroflexi; c__Ktedonobacteria; o__Ktedonobacterales; f__Ktedonobacteraceae; g__uncultured; s__uncultured Ktedonobacter sp.
OTU1147	9	8	7	3	2	1	4	2	5	26	14	22	10	6	3	d__Bacteria; p__Cyanobacteria; c__Cyanobacteria; o__norank; f__norank; g__norank
OTU1148	3	1	4	29	24	24	12	15	10	9	15	15	11	12	9	d__Bacteria; p__Proteobacteria; c__Alphaproteobacteria; o__Rhizobiales; f__Rhizobiaceae; g__Shinella; s__uncultured bacterium
OTU1149	3	3	3	2	0	4	1	1	1	7	10	6	7	6	5	d__Bacteria; p__Proteobacteria; c__Alphaproteobacteria; o__Rhizobiales; f__Methylobacteriaceae; g__Methylobacterium; s__Methylobacterium adhaesivum
OTU1150	0	0	0	2	0	0	1	0	0	0	0	0	0	0	0	d__Bacteria; p__Chloroflexi; c__JG30-KF-CM66; o__norank; f__norank; g__norank
OTU1151	0	3	0	5	5	6	3	6	2	2	1	0	2	4	5	d__Bacteria; p__Acidobacteria; c__Acidobacteria; o__Subgroup 2; f__norank; g__norank; s__uncultured forest soil bacterium
OTU1152	2	3	3	2	4	2	4	1	2	2	8	2	2	3	0	d__Bacteria; p__Planctomycetes; c__Phycisphaerae; o__WD2101 soil group; f__norank; g__norank
OTU1153	0	0	0	0	1	1	3	2	1	0	0	0	0	4	0	d__Bacteria; p__Acidobacteria; c__Acidobacteria; o__Subgroup 6; f__norank; g__norank; s__uncultured Acidobacteria bacterium
OTU1154	1	0	0	0	0	0	0	0	0	0	0	0	0	0	0	d__Bacteria; p__Firmicutes; c__Erysipelotrichia; o__Erysipelotrichales; f__Erysipelotrichaceae; g__Asteroleplasma; s__uncultured bacterium
OTU1155	0	0	0	0	1	1	0	0	0	0	0	0	0	0	0	d__Bacteria; p__Chloroflexi; c__Thermomicrobia; o__JG30-KF-CM45; f__norank; g__norank
OTU1156	1	0	1	0	1	5	1	2	2	3	2	1	1	1	0	d__Bacteria; p__Firmicutes; c__Bacilli; o__Bacillales; f__Bacillaceae; g__Bacillus
OTU1157	0	0	0	4	7	6	0	0	0	0	1	1	2	0	0	d__Bacteria; p__Bacteroidetes; c__Flavobacteriia; o__Flavobacteriales; f__Flavobacteriaceae; g__Flavobacterium
OTU1158	9	11	12	23	17	12	19	26	22	9	10	9	14	21	21	d__Bacteria; p__Proteobacteria; c__Alphaproteobacteria; o__Rhodospirillales; f__DA111; g__norank
OTU1159	2	2	6	2	2	1	1	0	4	2	3	1	1	4	2	d__Bacteria; p__Proteobacteria; c__Deltaproteobacteria; o__Oligoflexales; f__norank; g__norank; s__uncultured bacterium
OTU1160	0	0	1	0	0	0	0	0	0	0	0	0	0	1	0	d__Bacteria; p__Chloroflexi; c__Ktedonobacteria; o__Ktedonobacterales
OTU1161	0	1	0	4	2	3	3	2	0	0	1	0	1	1	0	d__Bacteria; p__Planctomycetes; c__Planctomycetacia; o__Planctomycetales; f__Planctomycetaceae; g__Gemmata; s__uncultured planctomycete
OTU1162	0	0	0	0	0	0	0	0	0	0	0	0	1	0	0	d__Bacteria; p__Parcubacteria; c__norank; o__norank; f__norank; g__norank; s__uncultured bacterium
OTU1163	0	1	0	0	1	1	0	0	0	0	1	0	1	0	0	d__Bacteria; p__WCHB1-60; c__norank; o__norank; f__norank; g__norank; s__uncultured bacterium
OTU1164	0	0	0	0	0	0	1	1	0	0	0	0	0	0	0	d__Bacteria; p__Planctomycetes; c__Phycisphaerae; o__CPla-3 termite group; f__norank; g__norank; s__uncultured bacterium
OTU1165	0	0	0	0	0	0	0	1	0	0	0	0	0	0	0	d__Bacteria; p__Proteobacteria; c__Gammaproteobacteria; o__Oceanospirillales; f__CrystalBog021C3; g__norank; s__uncultured gamma proteobacterium
OTU1166	10	17	10	9	12	11	8	6	7	13	21	9	5	8	9	d__Bacteria; p__Actinobacteria; c__Actinobacteria; o__Frankiales
OTU1167	0	0	1	0	0	1	0	0	0	1	0	1	1	0	0	d__Bacteria; p__Proteobacteria; c__Deltaproteobacteria; o__GR-WP33-30; f__norank; g__norank
OTU1168	0	0	0	0	0	2	0	0	0	0	1	0	0	2	1	d__Bacteria; p__Planctomycetes; c__Planctomycetacia; o__Planctomycetales; f__Planctomycetaceae
OTU1169	3	4	3	3	3	7	3	2	5	4	4	6	4	4	3	d__Bacteria; p__Proteobacteria; c__Gammaproteobacteria; o__Xanthomonadales; f__Xanthomonadales Incertae Sedis; g__Acidibacter; s__uncultured gamma proteobacterium
OTU1170	1	1	2	0	1	0	0	0	0	0	0	0	0	1	1	d__Bacteria; p__Acidobacteria; c__Acidobacteria; o__Acidobacteriales; f__Acidobacteriaceae (Subgroup 1); g__uncultured; s__bacterium Ellin5257
OTU1171	0	0	0	0	0	0	0	0	0	0	2	0	0	0	0	d__Bacteria; p__Elusimicrobia; c__Elusimicrobia; o__Lineage IV; f__norank; g__norank; s__uncultured bacterium
OTU1172	1	1	6	4	1	2	1	0	3	0	0	1	1	1	2	d__Bacteria; p__Chloroflexi; c__Caldilineae; o__Caldilineales; f__Caldilineaceae; g__uncultured; s__uncultured bacterium
OTU1173	0	0	0	0	0	0	0	0	0	0	0	0	3	3	1	d__Bacteria; p__Gemmatimonadetes; c__Gemmatimonadetes; o__Gemmatimonadales; f__Gemmatimonadaceae; g__uncultured; s__uncultured actinobacterium
OTU1174	0	0	0	1	1	3	1	0	0	2	6	3	4	2	5	d__Bacteria
OTU1175	4	1	2	0	1	0	3	2	0	2	1	0	0	0	0	d__Bacteria; p__Planctomycetes; c__Planctomycetacia; o__Planctomycetales; f__Planctomycetaceae; g__uncultured
OTU1176	1	2	2	2	3	3	2	1	2	1	2	4	4	2	3	d__Bacteria; p__Chloroflexi; c__TK10; o__norank; f__norank; g__norank; s__uncultured bacterium
OTU1177	9	8	10	0	6	2	1	0	0	1	3	0	1	1	2	d__Bacteria; p__Chloroflexi; c__Ktedonobacteria; o__C0119; f__norank; g__norank; s__uncultured Chloroflexi bacterium
OTU1178	1	1	0	0	0	0	1	0	0	0	2	0	0	0	0	d__Bacteria; p__Firmicutes; c__Bacilli; o__Bacillales; f__Paenibacillaceae; g__Paenibacillus
OTU1179	0	2	0	0	0	0	1	0	0	0	0	0	1	1	2	d__Bacteria; p__Elusimicrobia; c__Elusimicrobia; o__Lineage IV; f__norank; g__norank
OTU1180	0	0	0	1	0	0	0	0	1	0	0	0	0	0	0	d__Bacteria; p__Proteobacteria; c__Gammaproteobacteria; o__Thiotrichales; f__CHAB-XI-27; g__norank; s__uncultured bacterium
OTU1181	0	0	0	0	0	1	0	0	0	1	1	0	0	0	0	d__Bacteria; p__SM2F11; c__norank; o__norank; f__norank; g__norank; s__uncultured bacterium
OTU1182	73	83	105	58	41	81	66	82	84	74	56	63	59	62	64	d__Bacteria; p__Firmicutes; c__Bacilli; o__Bacillales; f__Planococcaceae
OTU1183	0	0	0	0	0	0	0	0	0	0	0	0	0	0	0	d__Bacteria; p__Chloroflexi; c__Ktedonobacteria; o__B12-WMSP1; f__norank; g__norank; s__uncultured bacterium
OTU1184	8	4	8	3	2	4	9	4	5	4	2	3	6	10	9	d__Bacteria; p__Chloroflexi; c__KD4-96; o__norank; f__norank; g__norank; s__bacterium Ellin6529
OTU1185	12	9	13	7	4	7	6	10	7	7	13	8	10	9	5	d__Bacteria; p__Planctomycetes; c__Planctomycetacia; o__Planctomycetales; f__Planctomycetaceae; g__Isosphaera
OTU1186	8	17	10	19	17	10	11	8	5	14	15	8	7	5	0	d__Bacteria; p__Gemmatimonadetes; c__Gemmatimonadetes; o__AT425-EubC11 terrestrial group; f__norank; g__norank; s__uncultured bacterium
OTU1187	0	0	0	1	1	2	0	0	0	0	0	0	2	2	0	d__Bacteria; p__Actinobacteria; c__Actinobacteria
OTU1188	0	1	1	0	2	0	4	1	1	4	6	1	2	1	3	d__Bacteria; p__Actinobacteria; c__Actinobacteria; o__Frankiales; f__uncultured; g__uncultured; s__uncultured bacterium
OTU1189	0	0	0	1	0	1	0	0	1	0	1	0	3	0	3	d__Bacteria; p__Bacteroidetes; c__Sphingobacteriia; o__Sphingobacteriales; f__Chitinophagaceae; g__uncultured; s__uncultured Bacteroidetes bacterium
OTU1190	0	0	0	2	1	2	1	0	0	2	0	0	2	2	1	d__Bacteria; p__Planctomycetes; c__vadinHA49; o__norank; f__norank; g__norank; s__uncultured bacterium
OTU1191	0	0	1	3	1	1	1	0	0	1	2	1	5	2	1	d__Bacteria; p__Planctomycetes; c__Planctomycetacia; o__Planctomycetales; f__Planctomycetaceae; g__Pirellula; s__uncultured bacterium
OTU1192	0	0	0	0	1	1	1	0	1	0	0	0	0	1	0	d__Bacteria; p__SM2F11; c__norank; o__norank; f__norank; g__norank; s__uncultured bacterium
OTU1193	2	0	3	4	3	9	2	2	2	4	2	1	4	3	0	d__Bacteria; p__Proteobacteria; c__Deltaproteobacteria; o__Oligoflexales; f__norank; g__norank
OTU1194	0	0	0	1	2	1	2	0	0	2	0	0	1	0	0	d__Bacteria; p__Proteobacteria; c__Alphaproteobacteria; o__Rickettsiales; f__Holosporaceae; g__uncultured; s__uncultured bacterium
OTU1195	0	2	1	1	5	1	0	0	0	0	1	1	0	0	1	d__Bacteria; p__Planctomycetes; c__Planctomycetacia; o__Planctomycetales; f__Planctomycetaceae; g__Gemmata; s__uncultured planctomycete
OTU1196	29	45	19	16	9	9	7	11	10	19	11	7	7	8	9	d__Bacteria; p__Chloroflexi; c__Ktedonobacteria; o__B12-WMSP1; f__norank; g__norank; s__uncultured bacterium
OTU1197	0	0	0	0	1	0	0	0	0	0	0	0	0	2	3	d__Bacteria; p__Bacteroidetes; c__Sphingobacteriia; o__Sphingobacteriales; f__Chitinophagaceae; g__uncultured; s__uncultured bacterium
OTU1198	0	0	1	0	0	0	0	0	0	0	0	0	0	0	0	d__Bacteria; p__Cyanobacteria; c__Cyanobacteria; o__norank; f__norank; g__norank
OTU1199	0	0	0	0	0	0	0	0	0	0	0	0	1	0	0	d__Bacteria; p__Planctomycetes; c__Planctomycetacia; o__Planctomycetales; f__Planctomycetaceae
OTU1200	1	2	0	1	4	4	5	1	3	9	4	7	6	2	4	d__Bacteria; p__Proteobacteria; c__Alphaproteobacteria; o__Caulobacterales; f__Caulobacteraceae; g__Caulobacter
OTU1201	0	0	0	0	2	0	0	0	1	0	1	0	0	0	1	d__Bacteria; p__Proteobacteria
OTU1202	1	3	1	7	7	8	10	3	6	2	2	3	5	4	7	d__Bacteria; p__Elusimicrobia; c__Elusimicrobia; o__Lineage IIa; f__norank; g__norank; s__uncultured bacterium
OTU1203	0	0	0	0	1	0	0	0	0	0	0	0	0	0	0	d__Bacteria; p__Planctomycetes; c__Planctomycetacia; o__Planctomycetales; f__Planctomycetaceae; g__Gemmata
OTU1204	0	0	0	0	0	0	0	0	0	0	0	0	0	0	0	d__Bacteria; p__Gracilibacteria; c__norank; o__norank; f__norank; g__norank
OTU1205	0	2	2	1	0	3	6	8	2	3	2	2	3	3	3	d__Bacteria; p__Armatimonadetes; c__norank; o__norank; f__norank; g__norank
OTU1206	0	0	0	1	1	2	0	0	0	0	0	0	0	0	0	d__Bacteria; p__Proteobacteria; c__Alphaproteobacteria; o__Sphingomonadales; f__Sphingomonadaceae; g__Sphingomonas; s__Sphingomonas sp. jr10
OTU1207	0	0	0	0	0	0	0	0	0	1	0	0	0	0	1	d__Bacteria; p__Cyanobacteria; c__Cyanobacteria; o__norank; f__norank; g__norank; s__uncultured Halanaerobiaceae bacterium
OTU1208	0	0	0	0	0	0	0	0	0	0	0	0	0	0	1	d__Bacteria; p__Acidobacteria; c__Acidobacteria; o__Subgroup 6; f__norank; g__norank
OTU1209	0	1	1	1	3	0	3	4	3	1	3	1	3	2	3	d__Bacteria; p__Proteobacteria; c__Alphaproteobacteria; o__Rhodospirillales; f__DA111; g__norank
OTU1210	0	0	0	0	3	1	1	0	0	0	0	0	0	0	0	d__Bacteria; p__Gemmatimonadetes; c__Gemmatimonadetes; o__Gemmatimonadales; f__Gemmatimonadaceae; g__Gemmatimonas; s__uncultured bacterium
OTU1211	0	2	0	2	1	2	4	3	5	1	0	1	2	1	2	d__Bacteria; p__Elusimicrobia; c__Elusimicrobia; o__Lineage IIa; f__norank; g__norank; s__uncultured bacterium
OTU1212	0	0	0	0	0	0	0	0	0	0	0	0	0	0	2	d__Bacteria; p__Bacteroidetes; c__Cytophagia; o__Cytophagales; f__Cytophagaceae; g__uncultured
OTU1213	5	3	7	8	8	14	9	7	10	7	6	8	17	17	14	d__Bacteria; p__Proteobacteria; c__Gammaproteobacteria; o__Xanthomonadales; f__Xanthomonadales Incertae Sedis; g__Acidibacter; s__uncultured bacterium
OTU1214	0	0	0	0	0	0	0	0	0	0	0	0	0	0	0	d__Bacteria; p__Proteobacteria; c__Deltaproteobacteria; o__Myxococcales; f__Cystobacteraceae; g__Anaeromyxobacter
OTU1215	0	1	0	1	0	1	1	1	0	2	0	1	0	0	1	d__Bacteria; p__Elusimicrobia; c__Elusimicrobia; o__Lineage IIa; f__norank; g__norank; s__uncultured bacterium
OTU1216	0	0	4	1	0	1	0	0	0	0	0	0	0	2	0	d__Bacteria
OTU1217	0	0	0	2	1	0	0	2	2	1	0	2	1	3	3	d__Bacteria; p__Acidobacteria; c__Acidobacteria; o__Subgroup 5; f__norank; g__norank; s__uncultured bacterium
OTU1218	0	0	0	0	0	0	0	0	0	0	0	0	2	1	0	d__Bacteria; p__Chloroflexi; c__Ktedonobacteria; o__C0119; f__norank; g__norank; s__uncultured bacterium
OTU1219	0	0	0	1	5	1	1	0	0	0	0	0	0	0	0	d__Bacteria; p__Proteobacteria; c__Gammaproteobacteria; o__NKB5; f__norank; g__norank; s__uncultured bacterium
OTU1220	0	0	0	0	0	0	0	0	0	2	1	1	1	0	0	d__Bacteria; p__Bacteroidetes; c__Sphingobacteriia; o__Sphingobacteriales; f__env.OPS 17; g__norank
OTU1221	1	0	0	0	0	0	2	3	0	0	0	1	0	0	0	d__Bacteria; p__Proteobacteria; c__Betaproteobacteria; o__Burkholderiales; f__Alcaligenaceae; g__Candidimonas; s__uncultured bacterium
OTU1222	0	1	0	4	0	3	0	4	3	0	1	1	6	2	3	d__Bacteria; p__Proteobacteria; c__Alphaproteobacteria; o__Rhodospirillales; f__Rhodospirillaceae; g__Dongia; s__bacterium Ellin7531
OTU1223	8	4	2	4	5	3	0	5	5	0	1	1	5	4	2	d__Bacteria; p__Chloroflexi; c__TK10; o__norank; f__norank; g__norank; s__uncultured bacterium
OTU1224	0	1	2	1	0	0	0	2	0	0	0	1	0	2	0	d__Bacteria; p__Proteobacteria; c__Deltaproteobacteria; o__Myxococcales; f__Haliangiaceae; g__Haliangium
OTU1225	299	328	304	109	137	120	165	183	159	190	204	191	162	152	144	d__Bacteria; p__Actinobacteria; c__Actinobacteria; o__Frankiales
OTU1226	1	1	0	3	1	2	1	0	0	0	1	2	0	0	1	d__Bacteria; p__Planctomycetes; c__Phycisphaerae; o__WD2101 soil group; f__norank; g__norank; s__uncultured bacterium
OTU1227	0	0	0	0	0	0	0	0	0	0	0	0	1	0	0	d__Bacteria; p__Proteobacteria; c__Gammaproteobacteria; o__Legionellales; f__Legionellaceae; g__Legionella
OTU1228	0	0	0	0	0	0	0	0	0	0	0	0	0	0	0	d__Bacteria; p__Proteobacteria; c__Gammaproteobacteria; o__NKB5; f__norank; g__norank; s__uncultured bacterium
OTU1229	2	3	1	4	4	2	1	0	2	2	0	4	2	1	3	d__Bacteria; p__Nitrospirae; c__Nitrospira; o__norank; f__norank; g__Nitrospira; s__uncultured Nitrospiraceae bacterium
OTU1230	0	1	0	0	0	0	1	0	1	1	0	2	1	0	1	d__Bacteria
OTU1231	1	0	0	1	1	1	1	0	0	1	1	2	2	1	2	d__Bacteria; p__Actinobacteria; c__Actinobacteria; o__norank; f__norank; g__norank
OTU1232	1	1	0	1	1	1	1	1	3	2	1	2	0	1	1	d__Bacteria; p__Firmicutes; c__Bacilli; o__Bacillales; f__Paenibacillaceae; g__uncultured; s__bacterium enrichment culture clone heteroA4_4W
OTU1233	0	0	0	0	1	0	3	0	0	0	0	0	0	0	0	d__Bacteria; p__SM2F11; c__norank; o__norank; f__norank; g__norank; s__uncultured bacterium
OTU1234	7	12	4	7	7	4	2	1	2	1	3	3	6	5	5	d__Bacteria; p__Actinobacteria; c__Actinobacteria; o__Solirubrobacterales; f__uncultured; g__uncultured; s__uncultured Conexibacter sp.
OTU1235	5	1	0	1	7	3	3	0	5	2	1	1	4	3	1	d__Bacteria; p__Planctomycetes; c__Planctomycetacia; o__Planctomycetales; f__Planctomycetaceae; g__uncultured; s__uncultured forest soil bacterium
OTU1236	3	2	5	8	12	9	5	6	9	8	7	8	6	5	5	d__Bacteria; p__Planctomycetes; c__Phycisphaerae; o__WD2101 soil group; f__norank; g__norank; s__uncultured bacterium
OTU1237	0	0	0	1	3	1	0	0	1	5	4	5	5	2	4	d__Bacteria; p__Proteobacteria; c__Deltaproteobacteria; o__GR-WP33-30; f__norank; g__norank; s__uncultured proteobacterium
OTU1238	0	0	0	1	0	2	1	0	0	0	1	0	4	2	1	d__Bacteria; p__Proteobacteria; c__Alphaproteobacteria; o__Rhodospirillales; f__Acetobacteraceae
OTU1239	0	1	0	1	0	0	0	0	0	0	1	0	1	0	0	d__Bacteria
OTU1240	0	0	0	0	1	2	0	0	0	0	0	0	0	3	0	d__Bacteria; p__Actinobacteria; c__Actinobacteria; o__norank; f__norank; g__norank; s__uncultured bacterium
OTU1241	0	0	0	3	2	1	0	4	0	2	0	0	1	0	1	d__Bacteria; p__Verrucomicrobia; c__Spartobacteria; o__Chthoniobacterales; f__Chthoniobacteraceae; g__Chthoniobacter; s__uncultured bacterium
OTU1242	1	1	0	0	1	1	0	0	0	2	1	1	1	1	1	d__Bacteria; p__Chloroflexi; c__Chloroflexia; o__Chloroflexales; f__Roseiflexaceae; g__Roseiflexus
OTU1243	0	0	0	2	2	2	1	1	2	0	0	0	1	0	0	d__Bacteria; p__Chloroflexi; c__JG30-KF-CM66; o__norank; f__norank; g__norank; s__uncultured Chloroflexi bacterium
OTU1244	14	12	10	29	19	25	40	31	47	17	23	12	29	26	47	d__Bacteria; p__Proteobacteria; c__Betaproteobacteria; o__Nitrosomonadales; f__Nitrosomonadaceae; g__uncultured; s__uncultured Burkholderiaceae bacterium
OTU1245	11	12	18	25	12	14	12	20	12	11	13	6	8	8	5	d__Bacteria; p__Acidobacteria; c__Acidobacteria; o__Acidobacteriales; f__Acidobacteriaceae (Subgroup 1); g__uncultured; s__Acidobacteria bacterium LWQ13
OTU1246	0	0	1	1	0	2	0	1	0	0	0	0	1	0	0	d__Bacteria; p__Chloroflexi; c__Anaerolineae; o__Anaerolineales; f__Anaerolineaceae; g__uncultured; s__wastewater metagenome
OTU1247	7	2	8	1	1	2	0	3	2	1	0	1	3	1	1	d__Bacteria; p__Proteobacteria; c__Deltaproteobacteria; o__Oligoflexales; f__norank; g__norank; s__marine metagenome
OTU1248	0	0	0	0	0	0	0	0	1	0	1	1	2	0	0	d__Bacteria; p__Bacteroidetes; c__Cytophagia; o__Cytophagales; f__Cytophagaceae; g__Ohtaekwangia; s__uncultured bacterium
OTU1249	0	0	0	0	0	1	0	0	0	0	0	0	0	1	0	d__Bacteria; p__Proteobacteria; c__Deltaproteobacteria; o__Myxococcales; f__Haliangiaceae; g__Haliangium; s__uncultured Kofleria sp.
OTU1250	1	3	1	1	0	0	2	1	0	1	1	0	0	0	0	d__Bacteria; p__Firmicutes; c__Clostridia; o__Clostridiales; f__Lachnospiraceae; g__Cellulosilyticum; s__Clostridium lentocellum DSM 5427
OTU1251	1	0	1	1	8	0	1	4	3	1	2	2	9	9	20	d__Bacteria; p__Proteobacteria; c__Gammaproteobacteria; o__Pseudomonadales; f__Pseudomonadaceae; g__Pseudomonas
OTU1252	0	0	0	1	0	0	0	0	0	0	0	0	0	2	3	d__Bacteria; p__Proteobacteria; c__Alphaproteobacteria; o__Rhodospirillales; f__Rhodospirillaceae
OTU1253	1	2	3	2	2	1	2	2	1	2	4	4	2	3	2	d__Bacteria; p__Acidobacteria; c__Acidobacteria; o__Subgroup 3; f__Unknown Family; g__Bryobacter
OTU1254	0	2	1	2	0	0	1	0	0	1	0	0	1	1	2	d__Bacteria; p__Cyanobacteria; c__Cyanobacteria; o__norank; f__norank; g__norank; s__Chlorella vulgaris
OTU1255	7	4	4	6	4	2	0	3	7	1	4	4	5	3	3	d__Bacteria; p__Planctomycetes; c__Planctomycetacia; o__Planctomycetales; f__Planctomycetaceae
OTU1256	11	9	13	47	34	34	28	23	23	13	22	29	21	15	24	d__Bacteria; p__Proteobacteria; c__Alphaproteobacteria; o__Sphingomonadales; f__Sphingomonadaceae; g__Sphingomonas
OTU1257	7	5	7	10	17	10	2	3	4	3	6	2	5	7	10	d__Bacteria; p__Chloroflexi; c__TK10; o__norank; f__norank; g__norank; s__uncultured bacterium
OTU1258	0	0	0	0	0	0	0	0	2	0	0	0	0	0	0	d__Bacteria; p__Planctomycetes; c__Planctomycetacia; o__Planctomycetales; f__Planctomycetaceae; g__uncultured; s__uncultured bacterium
OTU1259	0	1	0	0	0	0	0	0	1	0	0	0	1	0	0	d__Bacteria; p__Firmicutes; c__OPB54; o__norank; f__norank; g__norank; s__uncultured compost bacterium
OTU1260	0	0	0	0	0	0	0	0	0	3	0	2	0	0	0	d__Bacteria; p__Actinobacteria; c__Actinobacteria; o__Gaiellales; f__uncultured; g__uncultured; s__uncultured bacterium
OTU1261	10	9	10	7	8	7	9	5	5	4	4	6	3	8	4	d__Bacteria; p__Proteobacteria; c__Alphaproteobacteria; o__Rhizobiales; f__Beijerinckiaceae; g__Methylovirgula; s__uncultured bacterium
OTU1262	1	0	0	0	0	1	1	0	1	0	0	1	0	0	1	d__Bacteria; p__Proteobacteria; c__Deltaproteobacteria; o__GR-WP33-30; f__norank; g__norank; s__uncultured marine bacterium
OTU1263	0	0	0	1	1	0	0	0	0	1	1	1	1	2	0	d__Bacteria; p__Armatimonadetes; c__norank; o__norank; f__norank; g__norank; s__uncultured Firmicutes bacterium
OTU1264	0	0	0	0	3	1	2	1	2	4	4	1	6	7	3	d__Bacteria; p__Proteobacteria; c__Deltaproteobacteria; o__GR-WP33-30; f__norank; g__norank
OTU1265	1	0	0	1	4	9	4	3	0	1	0	1	0	2	2	d__Bacteria; p__Proteobacteria; c__Deltaproteobacteria; o__Myxococcales; f__Cystobacteraceae; g__Anaeromyxobacter; s__uncultured bacterium SJA-5
OTU1266	0	0	0	0	0	0	0	0	0	1	2	1	0	0	0	d__Bacteria; p__Proteobacteria; c__Deltaproteobacteria; o__Myxococcales; f__P3OB-42; g__norank
OTU1267	1	0	0	0	0	0	0	0	0	0	0	1	0	0	0	d__Bacteria; p__Bacteroidetes; c__Cytophagia; o__Cytophagales; f__Cytophagaceae; g__Hymenobacter; s__Hymenobacter gelipurpurascens
OTU1268	0	0	0	1	0	0	0	0	0	1	2	1	1	0	0	d__Bacteria; p__Firmicutes; c__Clostridia; o__Halanaerobiales; f__Halanaerobiaceae; g__Halocella; s__uncultured bacterium
OTU1269	0	1	0	0	0	0	2	0	0	0	1	0	0	2	0	d__Archaea; p__Euryarchaeota; c__Thermoplasmata; o__Thermoplasmatales; f__Marine Group II; g__norank
OTU1270	0	0	0	0	1	0	0	0	0	0	0	0	0	0	0	d__Bacteria; p__Proteobacteria; c__Alphaproteobacteria
OTU1271	2	2	2	2	2	1	1	4	1	7	0	2	1	0	2	d__Bacteria; p__Proteobacteria; c__Deltaproteobacteria; o__Oligoflexales; f__norank; g__norank; s__marine metagenome
OTU1272	0	0	0	0	0	0	0	0	0	0	1	0	0	0	0	d__Bacteria; p__Saccharibacteria; c__norank; o__norank; f__norank; g__norank
OTU1273	0	0	0	1	0	0	0	2	0	1	0	0	0	1	0	d__Bacteria; p__Proteobacteria; c__Alphaproteobacteria; o__Rhizobiales; f__A0839; g__norank; s__uncultured bacterium
OTU1274	0	0	0	1	1	1	0	0	0	0	0	0	0	0	0	d__Bacteria; p__Actinobacteria; c__Actinobacteria; o__Acidimicrobiales; f__uncultured; g__uncultured
OTU1275	2	5	3	1	4	3	2	3	2	8	2	7	1	2	2	d__Bacteria; p__Chloroflexi; c__Ktedonobacteria; o__JG30-KF-AS9; f__norank; g__norank; s__uncultured bacterium
OTU1276	1	1	0	2	3	1	3	2	1	1	1	1	0	3	0	d__Bacteria; p__Planctomycetes; c__Planctomycetacia; o__Planctomycetales; f__Planctomycetaceae; g__uncultured
OTU1277	0	0	1	0	0	0	0	0	1	0	0	0	0	0	0	d__Bacteria; p__Proteobacteria; c__Alphaproteobacteria
OTU1278	0	0	0	0	1	0	1	0	0	0	0	0	1	1	0	d__Bacteria; p__Planctomycetes; c__Planctomycetacia; o__Planctomycetales; f__Planctomycetaceae; g__uncultured; s__uncultured bacterium
OTU1279	0	0	0	2	3	0	0	0	0	0	0	2	0	0	0	d__Bacteria; p__Bacteroidetes; c__Sphingobacteriia; o__Sphingobacteriales; f__AKYH767; g__norank; s__uncultured bacterium
OTU1280	4	2	3	3	0	1	1	1	1	0	0	1	1	1	0	d__Bacteria; p__Chloroflexi; c__Ktedonobacteria; o__C0119; f__norank; g__norank; s__uncultured bacterium
OTU1281	0	0	0	0	0	0	0	0	0	0	0	0	0	1	0	d__Bacteria; p__Firmicutes; c__Clostridia; o__Clostridiales; f__Family XI; g__uncultured
OTU1282	2	0	1	0	1	0	0	0	0	1	2	3	9	5	7	d__Bacteria; p__Gemmatimonadetes; c__Gemmatimonadetes; o__AT425-EubC11 terrestrial group; f__norank; g__norank; s__uncultured bacterium
OTU1283	5	2	0	4	6	3	4	5	7	4	2	4	2	5	3	d__Bacteria; p__Firmicutes; c__Clostridia; o__Clostridiales; f__Ruminococcaceae; g__Acetivibrio; s__Acetivibrio cellulolyticus
OTU1284	3	2	1	0	0	1	0	0	1	3	3	2	0	2	0	d__Bacteria; p__Planctomycetes; c__Planctomycetacia; o__Planctomycetales; f__Planctomycetaceae
OTU1285	0	0	0	0	0	0	0	0	0	1	1	0	1	0	1	d__Bacteria; p__Proteobacteria
OTU1286	7	7	7	2	6	4	9	8	1	11	8	19	3	5	11	d__Bacteria; p__Actinobacteria; c__Actinobacteria; o__Kineosporiales; f__Kineosporiaceae; g__Angustibacter
OTU1287	0	0	0	0	0	0	0	0	0	0	0	0	1	0	0	d__Bacteria; p__Chloroflexi; c__Chloroflexia; o__Herpetosiphonales; f__Herpetosiphonaceae; g__Herpetosiphon; s__uncultured bacterium
OTU1288	0	1	2	2	1	4	2	0	0	2	3	2	1	0	1	d__Bacteria; p__Planctomycetes; c__Planctomycetacia; o__Planctomycetales; f__Planctomycetaceae; g__uncultured
OTU1289	1	0	0	0	1	0	2	1	1	0	0	1	1	0	0	d__Bacteria; p__Verrucomicrobia; c__Opitutae; o__Opitutales; f__Opitutaceae; g__Opitutus
OTU1290	10	9	16	14	15	13	16	9	14	10	10	6	4	7	5	d__Bacteria; p__Gemmatimonadetes; c__Gemmatimonadetes; o__Gemmatimonadales; f__Gemmatimonadaceae; g__uncultured; s__Gemmatimonas sp. WX54
OTU1291	2	6	8	2	1	1	4	1	5	7	2	2	5	6	4	d__Bacteria; p__Armatimonadetes; c__norank; o__norank; f__norank; g__norank; s__uncultured microorganism
OTU1292	1	10	4	15	15	20	9	12	16	10	7	10	16	26	19	d__Bacteria; p__Proteobacteria; c__Alphaproteobacteria; o__Rhizobiales; f__KF-JG30-B3; g__norank; s__uncultured bacterium
OTU1293	4	4	2	7	3	5	5	6	8	2	0	7	4	6	4	d__Bacteria; p__Armatimonadetes; c__norank; o__norank; f__norank; g__norank; s__uncultured Chloroflexi bacterium
OTU1294	0	0	1	0	2	0	0	0	0	0	0	0	0	0	0	d__Bacteria; p__Verrucomicrobia; c__Spartobacteria; o__Chthoniobacterales; f__Chthoniobacteraceae; g__Chthoniobacter; s__uncultured bacterium
OTU1295	0	0	2	0	0	2	1	2	2	1	1	1	0	0	0	d__Bacteria; p__Proteobacteria; c__Deltaproteobacteria; o__Oligoflexales; f__norank; g__norank; s__uncultured Syntrophobacteraceae bacterium
OTU1296	2	9	6	9	5	6	8	3	7	6	4	6	2	1	5	d__Bacteria; p__Proteobacteria; c__Alphaproteobacteria; o__Rhodospirillales; f__DA111; g__norank
OTU1297	5	4	6	0	0	0	0	2	1	2	4	3	0	1	0	d__Bacteria; p__Actinobacteria; c__Actinobacteria; o__Frankiales
OTU1298	12	8	14	16	10	6	8	12	14	10	11	6	8	7	1	d__Bacteria; p__Acidobacteria; c__Acidobacteria; o__Acidobacteriales; f__Acidobacteriaceae (Subgroup 1)
OTU1299	2	0	2	1	1	2	0	0	0	0	4	4	1	1	0	d__Bacteria; p__Chloroflexi; c__Chloroflexia; o__Kallotenuales; f__AKIW781; g__norank; s__uncultured bacterium
OTU1300	0	0	0	0	0	0	0	0	0	0	0	0	0	0	0	d__Bacteria; p__WCHB1-60; c__norank; o__norank; f__norank; g__norank; s__uncultured bacterium
OTU1301	0	0	0	0	2	0	1	0	1	3	3	0	2	0	1	d__Bacteria; p__Latescibacteria; c__norank; o__norank; f__norank; g__norank
OTU1302	0	0	0	2	1	0	1	0	2	0	0	1	2	5	1	d__Bacteria
OTU1303	2	2	2	0	3	2	3	1	1	4	0	3	1	1	4	d__Bacteria; p__Chloroflexi; c__Elev-1554; o__norank; f__norank; g__norank; s__uncultured bacterium
OTU1304	3	8	8	1	0	6	2	3	10	2	1	1	1	4	1	d__Bacteria; p__Saccharibacteria; c__norank; o__norank; f__norank; g__norank
OTU1305	10	10	12	7	3	9	9	8	6	12	12	10	13	8	4	d__Bacteria; p__Acidobacteria; c__Acidobacteria; o__Subgroup 3; f__Unknown Family; g__Bryobacter
OTU1306	43	49	47	26	52	41	25	28	43	20	24	26	36	35	30	d__Bacteria; p__WD272; c__norank; o__norank; f__norank; g__norank; s__uncultured bacterium
OTU1307	1	0	0	1	1	1	0	0	1	0	1	0	0	0	0	d__Bacteria; p__Proteobacteria; c__Deltaproteobacteria; o__Myxococcales; f__Haliangiaceae; g__Haliangium; s__uncultured bacterium
OTU1309	0	0	0	0	0	1	0	0	0	0	0	0	0	0	1	d__Bacteria; p__Planctomycetes; c__Planctomycetacia; o__Planctomycetales; f__Planctomycetaceae; g__uncultured
OTU1310	0	0	0	1	0	0	1	1	0	0	0	0	0	0	0	d__Bacteria; p__Planctomycetes; c__Phycisphaerae; o__WD2101 soil group; f__norank; g__norank; s__uncultured bacterium
OTU1311	0	0	0	0	0	0	0	0	0	2	0	0	0	0	3	d__Bacteria; p__Bacteroidetes; c__Cytophagia; o__Cytophagales; f__Cytophagaceae; g__Hymenobacter
OTU1312	2	0	0	1	0	2	3	1	0	4	0	3	3	3	3	d__Bacteria; p__Planctomycetes; c__Planctomycetacia; o__Planctomycetales; f__Planctomycetaceae; g__uncultured
OTU1313	0	0	0	3	0	0	0	0	0	0	0	1	0	0	0	d__Bacteria; p__Gemmatimonadetes; c__Gemmatimonadetes; o__Gemmatimonadales; f__Gemmatimonadaceae
OTU1314	0	0	0	1	0	0	1	0	0	0	0	1	2	2	0	d__Bacteria; p__Saccharibacteria; c__norank; o__norank; f__norank; g__norank; s__uncultured bacterium
OTU1315	2	4	3	8	10	8	11	11	6	2	11	5	10	11	7	d__Bacteria; p__Planctomycetes; c__Phycisphaerae; o__WD2101 soil group; f__norank; g__norank
OTU1316	0	0	0	3	1	0	0	1	0	1	0	0	0	0	0	d__Bacteria; p__Verrucomicrobia; c__Spartobacteria; o__Chthoniobacterales; f__Chthoniobacteraceae; g__Chthoniobacter; s__uncultured bacterium
OTU1317	0	0	1	0	0	0	0	0	0	0	0	0	1	0	0	d__Bacteria; p__Proteobacteria; c__Deltaproteobacteria; o__Myxococcales; f__mle1-27; g__norank; s__uncultured bacterium
OTU1318	1	0	0	9	8	9	6	2	6	6	6	8	8	2	6	d__Bacteria; p__Planctomycetes; c__Phycisphaerae; o__WD2101 soil group; f__norank; g__norank; s__uncultured soil bacterium
OTU1319	1	1	0	0	1	1	1	0	0	0	0	0	0	0	0	d__Bacteria; p__Firmicutes; c__Clostridia; o__Clostridiales; f__Lachnospiraceae; g__Lachnoclostridium; s__Clostridium sp. KNHs205
OTU1321	0	0	0	0	4	2	0	1	1	1	6	0	0	0	0	d__Bacteria; p__Proteobacteria; c__Gammaproteobacteria; o__Enterobacteriales; f__Enterobacteriaceae; g__Cronobacter; s__Cronobacter muytjensii
OTU1322	1	0	0	2	3	2	1	0	5	0	4	1	0	1	1	d__Bacteria; p__Planctomycetes; c__Planctomycetacia; o__Planctomycetales; f__Planctomycetaceae; g__uncultured; s__uncultured bacterium
OTU1323	34	25	39	14	15	15	30	15	16	26	23	25	32	35	20	d__Bacteria; p__Chloroflexi; c__Ktedonobacteria; o__C0119; f__norank; g__norank; s__uncultured bacterium
OTU1324	8	4	5	6	9	12	0	0	0	8	3	8	3	5	4	d__Bacteria; p__Chloroflexi; c__JG37-AG-4; o__norank; f__norank; g__norank
OTU1325	1	2	4	4	3	0	1	2	7	3	0	3	1	2	0	d__Bacteria; p__Planctomycetes; c__Planctomycetacia; o__Planctomycetales; f__Planctomycetaceae; g__uncultured
OTU1326	1	1	1	3	9	7	6	2	8	10	6	7	2	2	3	d__Bacteria; p__Cyanobacteria; c__Cyanobacteria; o__norank; f__norank; g__norank
OTU1327	0	0	0	1	0	2	0	1	0	0	1	1	1	0	0	d__Bacteria; p__Chloroflexi; c__Ktedonobacteria; o__C0119; f__norank; g__norank; s__uncultured bacterium
OTU1328	0	0	0	0	0	0	0	0	0	0	0	0	0	0	0	d__Bacteria
OTU1329	0	0	0	0	0	0	0	0	0	0	0	0	0	0	0	d__Bacteria; p__Saccharibacteria; c__norank; o__norank; f__norank; g__norank
OTU1330	0	3	0	3	0	2	2	1	0	2	3	4	3	0	2	d__Bacteria; p__Planctomycetes; c__Planctomycetacia; o__Planctomycetales; f__Planctomycetaceae; g__uncultured; s__uncultured Singulisphaera sp.
OTU1331	0	0	0	0	0	2	0	0	0	0	0	0	0	0	0	d__Bacteria
OTU1332	1	0	0	0	0	0	0	0	0	0	0	0	0	1	1	d__Bacteria; p__Chloroflexi; c__JG37-AG-4; o__norank; f__norank; g__norank
OTU1333	0	0	0	1	1	1	0	2	3	0	0	1	0	0	0	d__Bacteria; p__Proteobacteria; c__Alphaproteobacteria; o__Rickettsiales; f__Rickettsiaceae; g__uncultured; s__uncultured bacterium
OTU1334	31	20	22	10	21	14	22	30	36	21	31	30	25	10	13	d__Bacteria; p__Chloroflexi; c__Ktedonobacteria; o__JG30-KF-AS9; f__norank; g__norank
OTU1335	6	2	2	3	8	9	0	1	4	2	1	3	1	2	3	d__Bacteria; p__Proteobacteria; c__Alphaproteobacteria; o__Rhizobiales; f__Phyllobacteriaceae; g__Aminobacter; s__uncultured bacterium
OTU1336	0	1	0	0	0	0	0	0	0	0	0	0	0	0	0	d__Bacteria
OTU1337	5	0	0	1	1	3	1	3	0	1	1	2	4	3	0	d__Bacteria; p__Chloroflexi; c__Thermomicrobia; o__AKYG1722; f__norank; g__norank; s__uncultured Chloroflexi bacterium
OTU1338	62	72	44	79	54	84	64	40	66	51	39	41	58	65	54	d__Bacteria; p__Proteobacteria; c__Betaproteobacteria; o__Burkholderiales; f__Oxalobacteraceae; g__Paucimonas; s__uncultured bacterium
OTU1339	1	2	1	2	2	2	0	0	0	0	2	3	5	4	3	d__Bacteria; p__Chloroflexi; c__Chloroflexia; o__Chloroflexales; f__Roseiflexaceae; g__Roseiflexus; s__uncultured bacterium
OTU1340	4	4	3	17	16	2	1	3	1	1	7	2	10	2	4	d__Bacteria; p__Verrucomicrobia; c__Spartobacteria; o__Chthoniobacterales; f__DA101 soil group; g__norank; s__uncultured Prosthecobacter sp.
OTU1341	31	30	36	36	39	31	43	33	50	30	28	32	21	18	25	d__Bacteria; p__Proteobacteria; c__Alphaproteobacteria; o__Rhodospirillales; f__DA111; g__norank
OTU1342	24	18	25	22	25	24	27	34	24	22	19	17	27	32	38	d__Bacteria; p__Actinobacteria; c__Actinobacteria; o__Gaiellales; f__uncultured; g__uncultured; s__bacterium Ellin6504
OTU1343	107	101	103	92	102	89	122	115	100	83	80	70	73	70	58	d__Bacteria; p__Acidobacteria; c__Acidobacteria; o__Acidobacteriales; f__Acidobacteriaceae (Subgroup 1); g__Granulicella; s__uncultured Acidobacteria bacterium
OTU1344	0	0	0	0	0	0	0	0	0	2	1	0	2	1	1	d__Bacteria; p__Planctomycetes; c__Planctomycetacia; o__Planctomycetales; f__Planctomycetaceae; g__Planctomyces
OTU1345	0	4	1	1	1	0	1	3	0	1	0	1	0	3	0	d__Bacteria; p__Proteobacteria; c__Deltaproteobacteria; o__Myxococcales; f__KD3-10; g__norank
OTU1346	0	0	0	0	0	0	1	0	0	1	0	0	0	0	0	d__Bacteria; p__Proteobacteria; c__Gammaproteobacteria
OTU1347	0	0	0	0	1	0	1	1	1	1	0	0	0	0	1	d__Bacteria; p__Chloroflexi; c__TK10; o__norank; f__norank; g__norank
OTU1348	28	37	25	12	16	21	23	18	18	44	28	31	20	18	15	d__Bacteria; p__Actinobacteria; c__Actinobacteria; o__Micrococcales; f__Microbacteriaceae; g__Agromyces
OTU1349	0	1	0	2	0	0	0	0	0	0	1	0	1	0	0	d__Bacteria; p__Proteobacteria; c__TA18; o__norank; f__norank; g__norank; s__uncultured bacterium
OTU1350	0	1	1	2	0	1	5	1	2	4	6	6	0	2	0	d__Bacteria; p__Proteobacteria; c__Deltaproteobacteria; o__GR-WP33-30; f__norank; g__norank
OTU1351	0	0	1	2	4	3	1	1	0	0	0	0	1	4	4	d__Bacteria; p__Actinobacteria; c__Actinobacteria; o__norank; f__norank; g__norank; s__uncultured bacterium
OTU1352	1	1	2	1	0	0	4	2	2	0	3	0	4	4	5	d__Bacteria; p__Gemmatimonadetes; c__Gemmatimonadetes; o__Gemmatimonadales; f__Gemmatimonadaceae
OTU1353	8	6	5	8	7	10	4	13	8	4	5	2	5	4	3	d__Bacteria; p__Actinobacteria; c__Actinobacteria; o__Acidimicrobiales; f__uncultured; g__uncultured; s__uncultured bacterium
OTU1354	0	2	0	2	3	4	2	2	1	3	0	0	3	1	2	d__Bacteria; p__Planctomycetes; c__Planctomycetacia; o__Planctomycetales; f__Planctomycetaceae; g__uncultured
OTU1355	2	2	1	3	4	2	6	6	3	3	3	4	3	3	1	d__Bacteria
OTU1356	0	0	0	1	0	0	0	0	1	0	0	0	0	0	0	d__Bacteria; p__Bacteroidetes; c__Sphingobacteriia; o__Sphingobacteriales; f__Chitinophagaceae; g__uncultured
OTU1357	0	0	0	0	0	0	0	0	0	1	0	0	0	0	0	d__Bacteria; p__Chloroflexi; c__Anaerolineae; o__Anaerolineales; f__Anaerolineaceae; g__uncultured
OTU1358	5	4	3	7	7	8	6	6	6	3	3	4	6	4	11	d__Bacteria; p__Chloroflexi; c__S085; o__norank; f__norank; g__norank
OTU1359	0	0	0	2	0	1	0	1	0	0	0	0	0	0	0	d__Bacteria; p__Saccharibacteria; c__norank; o__norank; f__norank; g__norank
OTU1360	80	74	48	75	93	86	128	90	96	54	40	44	65	43	57	d__Bacteria; p__Gemmatimonadetes; c__Gemmatimonadetes; o__Gemmatimonadales; f__Gemmatimonadaceae
OTU1361	0	2	0	2	1	1	0	0	1	1	0	0	0	0	0	d__Bacteria; p__Actinobacteria; c__Actinobacteria
OTU1362	5	5	3	2	4	4	2	1	6	5	1	2	2	2	3	d__Bacteria; p__Planctomycetes; c__Phycisphaerae; o__WD2101 soil group; f__norank; g__norank
OTU1363	0	0	0	2	0	0	0	0	0	0	0	0	1	1	1	d__Bacteria; p__Verrucomicrobia; c__Spartobacteria; o__Chthoniobacterales; f__Chthoniobacteraceae; g__Chthoniobacter; s__uncultured bacterium
OTU1364	0	0	0	0	0	0	0	0	0	0	0	0	0	0	0	d__Bacteria; p__Acidobacteria; c__Acidobacteria; o__Subgroup 13; f__norank; g__norank
OTU1365	2	1	1	2	0	0	0	1	0	3	4	5	1	1	0	d__Bacteria; p__Chloroflexi; c__Chloroflexia; o__Chloroflexales; f__Roseiflexaceae; g__Roseiflexus; s__uncultured Chloroflexi bacterium
OTU1366	0	0	0	0	1	0	0	0	0	1	3	1	5	4	8	d__Bacteria; p__Bacteroidetes; c__Flavobacteriia; o__Flavobacteriales; f__Flavobacteriaceae; g__Flavobacterium
OTU1367	0	0	0	0	0	0	0	0	0	0	0	0	0	0	0	d__Bacteria
OTU1368	0	1	1	0	1	0	0	0	0	0	0	0	0	1	1	d__Bacteria
OTU1369	3	0	1	0	0	0	0	0	0	3	0	1	0	0	1	d__Bacteria; p__Proteobacteria; c__Deltaproteobacteria; o__Myxococcales; f__P3OB-42; g__norank; s__uncultured bacterium
OTU1370	0	0	0	1	0	0	0	0	1	0	0	0	0	1	0	d__Bacteria; p__Latescibacteria; c__norank; o__norank; f__norank; g__norank; s__uncultured soil bacterium
OTU1371	0	0	0	0	0	0	0	0	0	1	0	2	2	1	4	d__Bacteria; p__Proteobacteria; c__Alphaproteobacteria; o__Sphingomonadales; f__Sphingomonadaceae; g__Sphingomonas; s__Sphingomonas sp. CCGE4098
OTU1372	15	13	10	20	25	21	11	16	7	44	36	38	28	23	19	d__Bacteria; p__Proteobacteria; c__Deltaproteobacteria; o__Myxococcales
OTU1373	4	2	4	5	4	7	2	4	7	2	1	0	6	5	6	d__Bacteria; p__Acidobacteria; c__Acidobacteria; o__Subgroup 6; f__norank; g__norank; s__uncultured Acidobacteriales bacterium
OTU1374	0	0	0	0	0	0	0	0	0	0	0	0	1	0	0	d__Bacteria; p__Chloroflexi; c__Anaerolineae; o__Anaerolineales; f__Anaerolineaceae; g__uncultured; s__uncultured sludge bacterium S14
OTU1375	0	0	0	0	2	1	0	0	1	0	0	0	0	0	0	d__Bacteria; p__Verrucomicrobia; c__OPB35 soil group; o__norank; f__norank; g__norank; s__uncultured bacterium
OTU1376	0	0	0	0	0	0	0	0	0	0	1	0	0	0	0	d__Bacteria; p__Proteobacteria; c__Alphaproteobacteria; o__Rickettsiales; f__Mitochondria; g__norank
OTU1377	0	0	0	0	0	0	0	0	0	0	0	0	1	0	0	d__Bacteria; p__Proteobacteria; c__Betaproteobacteria; o__TRA3-20; f__norank; g__norank; s__beta proteobacterium WY25
OTU1378	3	2	1	6	5	4	1	5	2	3	3	1	0	0	2	d__Bacteria; p__Armatimonadetes; c__Armatimonadia; o__Armatimonadales; f__norank; g__norank; s__uncultured bacterium
OTU1379	0	1	1	7	1	0	0	3	1	0	0	1	0	0	0	d__Bacteria; p__Firmicutes; c__Bacilli; o__Bacillales; f__Bacillaceae; g__uncultured; s__uncultured Firmicutes bacterium
OTU1380	63	62	70	24	27	23	47	46	44	87	90	98	28	41	37	d__Bacteria; p__Actinobacteria; c__Actinobacteria; o__Frankiales; f__Geodermatophilaceae
OTU1381	0	0	0	0	0	1	0	0	0	1	0	0	1	1	1	d__Bacteria; p__Chloroflexi; c__uncultured; o__uncultured; f__uncultured; g__uncultured
OTU1382	0	1	1	0	0	0	0	0	0	0	0	0	1	2	0	d__Bacteria; p__Firmicutes; c__Bacilli; o__Bacillales; f__Paenibacillaceae; g__Thermobacillus; s__Firmicutes bacterium JGI 0000119-C08
OTU1383	1	1	1	1	1	0	2	1	1	0	2	3	2	2	2	d__Bacteria; p__Firmicutes; c__Clostridia; o__Clostridiales; f__Clostridiaceae 1; g__Clostridium sensu stricto 3
OTU1384	23	22	34	30	58	55	40	21	39	21	36	30	41	47	30	d__Bacteria; p__Proteobacteria; c__Alphaproteobacteria; o__Rhizobiales; f__Hyphomicrobiaceae; g__Hyphomicrobium
OTU1385	16	17	19	17	17	15	24	19	16	17	11	11	11	5	14	d__Bacteria; p__Chloroflexi; c__TK10; o__norank; f__norank; g__norank
OTU1386	2	0	1	2	1	0	1	1	0	0	1	2	1	0	2	d__Bacteria; p__Armatimonadetes; c__norank; o__norank; f__norank; g__norank
OTU1387	2	7	1	11	9	12	5	5	4	3	3	2	3	8	8	d__Bacteria; p__Proteobacteria; c__Deltaproteobacteria; o__Myxococcales; f__BIrii41; g__norank; s__uncultured bacterium
OTU1388	2	1	1	5	2	2	3	2	1	1	1	3	0	3	3	d__Bacteria; p__Elusimicrobia; c__Elusimicrobia; o__Lineage IIa; f__norank; g__norank
OTU1389	0	0	0	0	0	2	0	1	0	1	0	0	0	1	1	d__Bacteria; p__Planctomycetes; c__Planctomycetacia; o__Planctomycetales; f__Planctomycetaceae; g__uncultured
OTU1390	0	0	0	0	0	0	0	0	0	0	0	0	0	0	0	d__Bacteria; p__WCHB1-60; c__norank; o__norank; f__norank; g__norank; s__uncultured bacterium
OTU1391	0	0	0	0	0	0	0	0	1	1	0	0	0	0	0	d__Bacteria; p__Cyanobacteria; c__Cyanobacteria; o__norank; f__norank; g__norank; s__uncultured bacterium
OTU1392	10	17	18	11	7	10	12	12	10	8	13	12	8	10	13	d__Bacteria; p__Planctomycetes; c__Planctomycetacia; o__Planctomycetales; f__Planctomycetaceae; g__uncultured
OTU1393	1	0	0	0	0	3	1	1	0	0	5	2	8	2	5	d__Archaea; p__Thaumarchaeota; c__Soil Crenarchaeotic Group(SCG); o__norank; f__norank; g__norank; s__uncultured crenarchaeote TRC132-9
OTU1394	1	0	0	3	0	1	0	0	0	0	0	0	4	1	1	d__Bacteria; p__Proteobacteria; c__Betaproteobacteria
OTU1395	16	12	10	10	9	7	5	6	6	4	4	7	1	5	2	d__Bacteria
OTU1396	0	0	0	0	0	0	0	0	0	0	0	0	0	0	0	d__Bacteria; p__Planctomycetes; c__Planctomycetacia; o__Planctomycetales; f__Planctomycetaceae; g__uncultured
OTU1397	3	7	9	8	10	5	2	5	7	1	1	1	5	1	4	d__Bacteria; p__WD272; c__norank; o__norank; f__norank; g__norank
OTU1398	17	9	11	21	25	20	22	24	14	14	20	15	7	12	12	d__Bacteria; p__Actinobacteria; c__Actinobacteria; o__Micrococcales; f__Microbacteriaceae; g__Galbitalea; s__uncultured bacterium
OTU1399	13	8	11	17	18	22	18	21	20	15	14	9	18	23	23	d__Bacteria; p__Proteobacteria; c__Alphaproteobacteria; o__Rhodospirillales; f__DA111; g__norank; s__uncultured alpha proteobacterium
OTU1400	0	0	1	3	11	2	9	0	6	4	8	4	8	2	3	d__Bacteria; p__Acidobacteria; c__Acidobacteria; o__Acidobacteriales; f__Acidobacteriaceae (Subgroup 1); g__uncultured; s__uncultured bacterium
OTU1401	0	0	0	0	0	0	0	1	0	2	2	0	2	1	1	d__Bacteria; p__Proteobacteria; c__Deltaproteobacteria; o__Myxococcales; f__mle1-27; g__norank; s__Myxococcales bacterium Gsoil 473
OTU1402	0	0	0	1	1	1	0	0	0	0	0	0	0	0	0	d__Bacteria; p__Chloroflexi; c__JG37-AG-4; o__norank; f__norank; g__norank; s__uncultured Chloroflexi bacterium
OTU1403	0	0	0	0	0	0	0	0	0	1	0	0	1	0	0	d__Bacteria; p__Proteobacteria; c__Gammaproteobacteria
OTU1404	1	0	2	1	0	1	1	0	3	0	0	0	0	1	1	d__Bacteria; p__Planctomycetes; c__Planctomycetacia; o__Planctomycetales; f__Planctomycetaceae; g__Gemmata
OTU1405	0	2	1	0	2	1	0	0	1	1	1	4	0	0	0	d__Bacteria; p__Firmicutes; c__OPB54; o__norank; f__norank; g__norank; s__uncultured bacterium
OTU1406	9	11	4	0	0	1	2	4	0	4	4	5	4	3	5	d__Bacteria; p__Actinobacteria; c__Actinobacteria; o__Acidimicrobiales; f__uncultured; g__uncultured
OTU1407	0	0	1	1	1	0	0	0	1	2	3	0	1	0	0	d__Bacteria; p__Firmicutes; c__OPB54; o__norank; f__norank; g__norank
OTU1408	0	0	0	0	0	1	1	0	0	0	0	0	0	0	0	d__Bacteria; p__Proteobacteria; c__Alphaproteobacteria; o__Rhodospirillales; f__DA111; g__norank
OTU1409	0	0	2	1	1	0	1	0	0	0	0	2	1	0	1	d__Bacteria; p__Chloroflexi; c__SHA-26; o__norank; f__norank; g__norank; s__uncultured bacterium
OTU1410	0	0	0	1	1	0	0	0	0	1	1	2	1	0	0	d__Bacteria
OTU1411	9	7	14	7	6	7	5	3	5	9	8	14	10	9	11	d__Bacteria; p__Planctomycetes; c__Phycisphaerae; o__WD2101 soil group; f__norank; g__norank; s__uncultured bacterium
OTU1412	0	0	0	0	0	0	0	0	0	0	0	0	0	0	0	d__Bacteria; p__Chloroflexi; c__Elev-1554; o__norank; f__norank; g__norank; s__uncultured bacterium
OTU1413	0	0	0	1	1	0	0	0	0	0	0	0	3	0	0	d__Bacteria; p__Planctomycetes; c__Phycisphaerae; o__WD2101 soil group; f__norank; g__norank; s__uncultured bacterium
OTU1414	1	2	0	1	1	1	1	0	0	0	0	0	0	1	2	d__Bacteria; p__Chloroflexi; c__Ktedonobacteria; o__C0119; f__norank; g__norank; s__uncultured soil bacterium
OTU1415	0	0	1	1	0	0	1	0	0	0	0	0	1	0	0	d__Bacteria; p__Proteobacteria; c__Deltaproteobacteria; o__Myxococcales; f__KD3-10; g__norank
OTU1416	0	0	0	0	1	0	0	0	0	0	0	0	0	0	1	d__Bacteria; p__Planctomycetes; c__Planctomycetacia; o__Planctomycetales; f__Planctomycetaceae; g__uncultured
OTU1417	2	4	1	0	0	0	1	0	1	1	2	0	0	0	0	d__Bacteria; p__WCHB1-60; c__norank; o__norank; f__norank; g__norank; s__uncultured soil bacterium
OTU1418	0	0	0	0	0	1	0	1	2	2	1	3	2	2	0	d__Bacteria; p__Proteobacteria; c__Betaproteobacteria; o__Methylophilales; f__Methylophilaceae; g__Methylobacillus; s__uncultured bacterium
OTU1419	0	0	0	1	0	0	0	0	0	1	2	0	0	0	1	d__Bacteria; p__Armatimonadetes; c__norank; o__norank; f__norank; g__norank; s__uncultured bacterium
OTU1420	0	0	0	0	0	0	0	0	0	0	0	0	0	0	1	d__Bacteria; p__Actinobacteria; c__Actinobacteria; o__Gaiellales; f__uncultured; g__uncultured
OTU1421	34	53	36	12	12	19	27	28	20	28	40	21	26	21	17	d__Bacteria; p__Chloroflexi; c__Ktedonobacteria; o__Ktedonobacterales; f__Ktedonobacteraceae; g__uncultured; s__uncultured Ktedobacteria bacterium
OTU1422	1	0	0	4	1	0	1	0	1	1	0	0	0	0	2	d__Bacteria; p__Chloroflexi; c__Anaerolineae; o__Anaerolineales; f__Anaerolineaceae; g__uncultured; s__uncultured Gemmatimonadetes bacterium
OTU1423	10	13	8	17	29	32	25	14	31	15	9	12	14	16	16	d__Bacteria; p__Gemmatimonadetes; c__Gemmatimonadetes; o__Gemmatimonadales; f__Gemmatimonadaceae; g__Gemmatimonas
OTU1424	62	51	38	71	46	78	99	98	82	69	65	63	63	82	80	d__Bacteria; p__Chloroflexi; c__Ktedonobacteria; o__C0119; f__norank; g__norank; s__uncultured bacterium
OTU1425	1	0	0	1	0	0	0	2	1	0	0	0	1	0	0	d__Bacteria; p__Proteobacteria; c__Gammaproteobacteria; o__Legionellales; f__Coxiellaceae; g__Aquicella; s__Proteinimicrobium ihbtica
OTU1426	0	0	0	0	0	1	0	0	1	1	1	0	0	0	0	d__Bacteria; p__Armatimonadetes; c__norank; o__norank; f__norank; g__norank
OTU1427	12	16	15	16	12	9	7	10	12	10	6	13	6	7	3	d__Bacteria; p__Chloroflexi; c__Elev-1554; o__norank; f__norank; g__norank; s__uncultured bacterium
OTU1428	0	0	0	0	0	0	0	0	0	0	0	0	1	1	0	d__Bacteria
OTU1429	44	56	40	50	60	50	61	70	77	31	34	38	35	32	31	d__Bacteria; p__Acidobacteria; c__Acidobacteria; o__Acidobacteriales; f__Acidobacteriaceae (Subgroup 1)
OTU1430	0	0	0	1	2	1	0	0	0	0	0	0	0	0	0	d__Bacteria; p__Proteobacteria; c__Betaproteobacteria; o__Neisseriales; f__Neisseriaceae; g__uncultured; s__uncultured beta proteobacterium
OTU1431	3	4	2	21	40	42	30	26	30	15	22	26	36	39	40	d__Bacteria; p__Proteobacteria; c__Alphaproteobacteria; o__Rhizobiales; f__Rhizobiaceae; g__Rhizobium
OTU1432	4	8	5	7	8	6	6	5	8	8	7	7	9	10	13	d__Bacteria; p__Gemmatimonadetes; c__Gemmatimonadetes; o__Gemmatimonadales; f__Gemmatimonadaceae; g__Gemmatimonas
OTU1433	0	0	0	1	0	0	0	0	1	4	3	1	5	1	0	d__Bacteria; p__SM2F11; c__norank; o__norank; f__norank; g__norank; s__uncultured bacterium
OTU1434	0	0	0	0	0	0	0	0	0	0	1	1	0	0	0	d__Bacteria; p__Chloroflexi; c__Ktedonobacteria; o__B12-WMSP1; f__norank; g__norank; s__uncultured bacterium
OTU1435	0	0	0	0	0	0	0	0	1	0	0	0	1	0	0	d__Bacteria; p__Firmicutes; c__Clostridia; o__Clostridiales; f__Ruminococcaceae; g__Papillibacter
OTU1436	2	1	1	0	1	0	0	0	3	0	0	2	3	0	0	d__Bacteria; p__Chlorobi; c__Chlorobia; o__Chlorobiales; f__OPB56; g__norank; s__uncultured bacterium KF-JG30-B11
OTU1437	0	0	3	1	4	1	3	1	0	0	2	1	1	2	1	d__Bacteria; p__Planctomycetes; c__Planctomycetacia; o__Planctomycetales; f__Planctomycetaceae; g__uncultured; s__uncultured bacterium
OTU1438	24	27	28	38	19	42	38	53	29	13	18	14	17	15	14	d__Bacteria; p__Gemmatimonadetes; c__Gemmatimonadetes; o__Gemmatimonadales; f__Gemmatimonadaceae; g__Gemmatimonas
OTU1439	0	0	0	0	1	1	1	0	1	1	0	0	1	0	0	d__Bacteria; p__Proteobacteria; c__Deltaproteobacteria; o__Myxococcales; f__Cystobacteraceae; g__Anaeromyxobacter
OTU1440	0	0	0	0	0	0	0	0	0	0	0	1	0	0	0	d__Bacteria; p__Proteobacteria; c__Gammaproteobacteria; o__Legionellales; f__Coxiellaceae; g__Aquicella; s__uncultured Aquicella sp.
OTU1441	1	4	7	2	4	4	4	3	3	6	1	2	1	2	3	d__Bacteria; p__Firmicutes; c__Bacilli; o__Bacillales; f__Paenibacillaceae; g__Paenibacillus
OTU1442	0	0	0	0	0	1	1	0	0	0	1	0	3	2	4	d__Bacteria; p__Bacteroidetes; c__Sphingobacteriia; o__Sphingobacteriales; f__Chitinophagaceae; g__Terrimonas; s__uncultured bacterium
OTU1443	2	2	4	13	6	10	9	8	11	13	12	13	28	39	28	d__Bacteria; p__Proteobacteria; c__Betaproteobacteria; o__SC-I-84; f__norank; g__norank; s__uncultured Burkholderiaceae bacterium
OTU1444	9	8	9	13	7	7	11	9	6	16	13	9	6	8	9	d__Bacteria; p__Acidobacteria; c__Acidobacteria; o__Subgroup 3; f__Unknown Family; g__Bryobacter; s__uncultured Acidobacteria bacterium
OTU1445	0	0	0	0	0	0	0	0	0	0	1	0	0	0	0	d__Bacteria; p__Firmicutes; c__Erysipelotrichia; o__Erysipelotrichales; f__Erysipelotrichaceae; g__Asteroleplasma; s__uncultured bacterium
OTU1446	0	1	1	1	0	0	0	0	1	0	2	0	0	0	0	d__Bacteria; p__Firmicutes; c__Bacilli; o__Bacillales; f__Paenibacillaceae; g__Paenibacillus
OTU1447	57	65	50	36	33	35	30	34	41	35	33	39	38	28	22	d__Bacteria; p__Actinobacteria; c__Actinobacteria; o__Frankiales; f__Frankiaceae; g__Jatrophihabitans
OTU1448	0	0	1	1	0	0	0	0	0	0	0	0	1	5	2	d__Bacteria; p__Actinobacteria; c__Actinobacteria; o__norank; f__norank; g__norank; s__uncultured bacterium
OTU1449	11	14	12	0	4	2	7	7	3	5	7	4	2	1	1	d__Bacteria; p__Chloroflexi; c__Thermomicrobia; o__Sphaerobacterales; f__Sphaerobacteraceae
OTU1450	1	0	0	0	0	0	0	0	1	0	0	0	0	0	0	d__Bacteria; p__Proteobacteria; c__Gammaproteobacteria; o__Legionellales; f__Coxiellaceae; g__Aquicella
OTU1451	2	0	1	2	0	0	1	1	0	0	0	0	0	0	1	d__Bacteria; p__Firmicutes; c__Bacilli; o__Bacillales; f__Paenibacillaceae; g__Paenibacillus
OTU1452	0	1	0	0	1	2	0	1	0	0	2	2	1	3	0	d__Bacteria; p__SM2F11; c__norank; o__norank; f__norank; g__norank; s__uncultured bacterium
OTU1453	1	0	0	0	1	0	0	1	0	0	0	0	0	3	0	d__Bacteria; p__Proteobacteria; c__Gammaproteobacteria; o__Pseudomonadales; f__Moraxellaceae; g__Acinetobacter; s__Acinetobacter johnsonii
OTU1454	0	1	0	2	1	2	0	0	2	0	2	1	1	1	0	d__Bacteria; p__Bacteroidetes; c__Sphingobacteriia; o__Sphingobacteriales; f__Chitinophagaceae; g__uncultured
OTU1455	33	32	36	72	66	72	44	46	57	83	70	67	85	87	87	d__Bacteria; p__Acidobacteria; c__Acidobacteria; o__Subgroup 6; f__norank; g__norank; s__uncultured Acidobacteria bacterium
OTU1456	0	0	1	4	12	7	0	2	4	2	5	4	2	2	2	d__Bacteria; p__Bacteroidetes; c__Sphingobacteriia; o__Sphingobacteriales; f__env.OPS 17; g__norank; s__uncultured Bacteroidetes bacterium
OTU1457	0	0	0	0	2	0	0	0	1	0	2	0	0	0	0	d__Bacteria; p__Proteobacteria; c__Gammaproteobacteria; o__Legionellales; f__Legionellaceae; g__Legionella; s__uncultured bacterium
OTU1458	1	0	1	1	1	2	0	0	1	0	0	1	1	0	0	d__Bacteria; p__Armatimonadetes; c__norank; o__norank; f__norank; g__norank; s__uncultured soil bacterium
OTU1459	18	24	29	15	17	18	24	16	21	17	14	12	12	17	13	d__Bacteria; p__Chloroflexi; c__Thermomicrobia; o__JG30-KF-CM45; f__norank; g__norank; s__uncultured bacterium
OTU1460	0	0	0	0	0	0	0	0	0	1	0	1	0	0	0	d__Bacteria
OTU1461	127	148	152	270	264	309	193	154	161	126	147	132	58	56	54	d__Bacteria; p__Proteobacteria; c__Gammaproteobacteria; o__Xanthomonadales; f__Xanthomonadaceae; g__Mizugakiibacter
OTU1462	0	0	1	0	0	0	1	1	0	0	0	0	1	0	0	d__Bacteria; p__Planctomycetes; c__Phycisphaerae; o__Phycisphaerales; f__Phycisphaeraceae; g__uncultured; s__uncultured bacterium
OTU1463	0	0	0	1	0	1	0	1	0	0	0	1	0	0	0	d__Bacteria; p__Proteobacteria; c__Gammaproteobacteria; o__Legionellales; f__Coxiellaceae; g__Coxiella
OTU1464	0	1	0	1	5	1	0	0	0	0	0	0	0	0	0	d__Bacteria; p__Proteobacteria; c__Alphaproteobacteria; o__Rhodospirillales; f__Rhodospirillaceae
OTU1465	0	0	0	3	4	2	0	2	0	0	0	0	3	0	0	d__Bacteria; p__Bacteroidetes; c__Cytophagia; o__Cytophagales; f__Cytophagaceae; g__Hymenobacter
OTU1466	2	2	2	0	0	0	2	1	2	1	3	2	2	0	0	d__Bacteria; p__Bacteroidetes; c__Sphingobacteriia; o__Sphingobacteriales; f__Chitinophagaceae; g__Segetibacter; s__uncultured bacterium
OTU1467	0	1	1	2	2	3	3	2	2	0	3	4	0	1	0	d__Bacteria; p__WD272; c__norank; o__norank; f__norank; g__norank; s__uncultured bacterium
OTU1468	0	0	0	1	2	1	0	3	4	1	1	0	1	1	1	d__Bacteria; p__Acidobacteria; c__Acidobacteria; o__Subgroup 4; f__11-24; g__norank; s__uncultured Acidobacteriales bacterium
OTU1469	2	1	1	3	3	3	2	1	3	4	3	1	1	2	1	d__Bacteria; p__Armatimonadetes; c__Armatimonadia; o__Armatimonadales; f__norank; g__norank; s__uncultured bacterium
OTU1470	3	3	1	21	27	5	4	9	1	3	4	4	13	5	2	d__Bacteria; p__Verrucomicrobia; c__Spartobacteria; o__Chthoniobacterales; f__DA101 soil group; g__norank; s__uncultured Verrucomicrobia bacterium
OTU1471	0	0	0	0	0	0	0	0	0	0	1	0	1	0	0	d__Bacteria; p__Acidobacteria; c__Acidobacteria; o__Subgroup 25; f__norank; g__norank
OTU1472	0	0	0	0	1	2	1	1	0	2	1	0	0	0	0	d__Bacteria; p__Proteobacteria; c__Deltaproteobacteria; o__Myxococcales; f__Vulgatibacteraceae; g__Vulgatibacter; s__uncultured compost bacterium
OTU1473	1	0	0	4	4	2	1	6	5	6	7	6	3	6	11	d__Bacteria; p__Proteobacteria; c__Deltaproteobacteria; o__GR-WP33-30; f__norank; g__norank; s__uncultured proteobacterium
OTU1474	0	0	0	0	0	0	0	0	0	0	0	0	2	0	0	d__Bacteria; p__Saccharibacteria; c__norank; o__norank; f__norank; g__norank
OTU1475	0	0	0	3	1	0	0	0	0	2	1	1	2	0	2	d__Bacteria; p__Actinobacteria; c__Actinobacteria; o__norank; f__norank; g__norank; s__uncultured bacterium
OTU1476	0	0	0	0	0	0	0	0	0	0	0	1	0	2	0	d__Bacteria; p__Latescibacteria; c__norank; o__norank; f__norank; g__norank
OTU1477	140	125	119	66	76	77	126	124	138	163	178	185	133	128	152	d__Bacteria; p__Actinobacteria; c__Actinobacteria; o__Frankiales; f__Geodermatophilaceae; g__Blastococcus; s__uncultured bacterium
OTU1478	0	1	3	2	2	2	3	0	0	0	2	2	2	0	1	d__Bacteria; p__Chloroflexi; c__Thermomicrobia; o__JG30-KF-CM45; f__norank; g__norank; s__uncultured bacterium
OTU1479	13	9	8	8	5	7	6	7	6	12	8	16	6	2	4	d__Bacteria; p__Planctomycetes; c__Planctomycetacia; o__Planctomycetales; f__Planctomycetaceae; g__uncultured; s__Singulisphaera sp. WX121
OTU1480	0	0	0	0	0	1	1	0	0	2	0	0	0	0	0	d__Bacteria; p__SM2F11; c__norank; o__norank; f__norank; g__norank; s__uncultured bacterium
OTU1481	2	1	0	0	1	0	0	0	0	0	0	0	0	0	0	d__Bacteria; p__Planctomycetes; c__Phycisphaerae; o__WD2101 soil group; f__norank; g__norank; s__uncultured bacterium
OTU1482	4	3	1	2	3	8	0	5	1	4	3	4	6	5	4	d__Bacteria; p__Proteobacteria; c__Betaproteobacteria; o__SC-I-84; f__norank; g__norank
OTU1483	61	54	56	64	58	40	69	67	66	60	59	50	47	47	46	d__Bacteria; p__Actinobacteria; c__Actinobacteria; o__Gaiellales; f__uncultured; g__uncultured; s__uncultured bacterium
OTU1484	0	0	0	0	3	3	0	1	0	0	0	0	0	0	0	d__Bacteria; p__Planctomycetes; c__Phycisphaerae; o__WD2101 soil group; f__norank; g__norank; s__uncultured bacterium
OTU1485	7	2	8	3	9	7	7	1	6	14	12	9	9	11	10	d__Bacteria; p__Proteobacteria; c__Alphaproteobacteria; o__Rhizobiales; f__Methylobacteriaceae; g__Microvirga; s__uncultured bacterium
OTU1486	1	0	3	0	0	0	0	0	0	0	0	0	0	0	0	d__Bacteria; p__Proteobacteria; c__Gammaproteobacteria
OTU1487	2	1	1	0	1	0	1	1	0	1	3	0	0	0	2	d__Bacteria; p__Chloroflexi; c__Thermomicrobia; o__AKYG1722; f__norank; g__norank
OTU1488	388	377	406	440	432	476	461	447	445	359	375	339	389	432	423	d__Bacteria; p__Proteobacteria; c__Alphaproteobacteria; o__Rhizobiales; f__Bradyrhizobiaceae; g__Bradyrhizobium
OTU1489	5	9	2	9	3	7	10	5	5	6	11	10	5	13	8	d__Bacteria; p__Acidobacteria; c__Acidobacteria; o__Subgroup 6; f__norank; g__norank
OTU1490	3	1	1	17	6	9	7	4	4	7	5	5	12	14	4	d__Bacteria; p__Proteobacteria; c__Alphaproteobacteria; o__Caulobacterales; f__Caulobacteraceae; g__uncultured
OTU1491	16	12	14	13	23	20	12	6	11	16	16	11	24	16	21	d__Bacteria; p__Actinobacteria; c__Actinobacteria; o__Solirubrobacterales; f__480-2; g__norank; s__uncultured Conexibacteraceae bacterium
OTU1492	0	0	0	0	0	0	1	0	1	0	0	0	0	0	0	d__Bacteria
OTU1493	0	0	0	0	1	0	0	0	0	1	0	0	0	1	0	d__Bacteria; p__Proteobacteria; c__Alphaproteobacteria; o__Rickettsiales; f__SM2D12; g__norank; s__uncultured Brucella sp.
OTU1494	0	0	0	0	1	0	0	0	0	0	0	1	0	2	1	d__Bacteria; p__Chloroflexi; c__uncultured; o__uncultured; f__uncultured; g__uncultured; s__uncultured eubacterium WCHB1-50
OTU1495	1	2	1	2	2	2	3	2	2	1	2	1	0	2	0	d__Bacteria; p__Planctomycetes; c__Planctomycetacia; o__Planctomycetales; f__Planctomycetaceae; g__uncultured; s__uncultured bacterium
OTU1496	0	1	0	2	4	0	0	0	0	1	1	1	3	9	5	d__Bacteria; p__Actinobacteria; c__Actinobacteria; o__Acidimicrobiales; f__Acidimicrobiaceae; g__CL500-29 marine group; s__uncultured bacterium
OTU1497	0	0	0	2	1	0	0	2	1	0	0	0	0	0	0	d__Bacteria; p__Planctomycetes; c__Planctomycetacia; o__Planctomycetales; f__Planctomycetaceae; g__Pir4 lineage; s__uncultured bacterium
OTU1498	0	0	0	0	1	1	2	0	4	0	0	2	1	1	2	d__Bacteria; p__Proteobacteria; c__Deltaproteobacteria; o__Myxococcales; f__Blfdi19; g__norank; s__uncultured bacterium
OTU1499	0	0	0	0	0	0	1	0	0	0	1	0	1	0	0	d__Bacteria; p__Deinococcus-Thermus; c__Deinococci; o__Deinococcales; f__Deinococcaceae; g__Deinococcus; s__Deinococcus sp. OS1-8
OTU1500	0	0	0	0	1	1	0	1	0	0	0	1	0	1	1	d__Bacteria; p__Armatimonadetes; c__Armatimonadia; o__Armatimonadales; f__norank; g__norank; s__uncultured bacterium
OTU1501	0	0	0	0	0	0	0	0	0	0	0	0	0	0	0	d__Bacteria
OTU1502	4	5	5	0	0	0	2	2	3	0	0	0	1	1	2	d__Bacteria; p__Planctomycetes; c__Planctomycetacia; o__Planctomycetales; f__Planctomycetaceae; g__uncultured
OTU1503	0	0	0	0	1	1	0	0	0	0	2	0	1	0	2	d__Bacteria; p__Planctomycetes; c__Phycisphaerae; o__WD2101 soil group; f__norank; g__norank; s__uncultured planctomycete
OTU1505	5	5	4	11	8	2	7	8	11	3	3	9	6	12	13	d__Bacteria; p__Actinobacteria; c__Actinobacteria; o__Gaiellales; f__uncultured; g__uncultured; s__uncultured bacterium
OTU1506	0	0	0	0	0	0	0	0	1	0	0	1	0	1	1	d__Bacteria; p__Acidobacteria; c__Acidobacteria; o__Subgroup 3; f__SJA-149; g__norank; s__uncultured bacterium
OTU1507	1	0	1	1	1	1	1	1	0	0	0	0	1	2	2	d__Bacteria; p__Planctomycetes; c__Planctomycetacia; o__Planctomycetales; f__Planctomycetaceae; g__Schlesneria
OTU1509	2	3	4	1	1	2	3	1	2	3	1	0	1	0	1	d__Bacteria; p__Proteobacteria; c__Deltaproteobacteria; o__GR-WP33-30; f__norank; g__norank
OTU1510	1	0	1	1	1	2	0	0	0	0	0	0	0	1	0	d__Bacteria; p__Firmicutes; c__Bacilli; o__Bacillales; f__Paenibacillaceae; g__Paenibacillus; s__uncultured Paenibacillus sp.
OTU1511	1	0	1	0	5	11	5	5	2	2	2	5	6	4	4	d__Bacteria; p__Proteobacteria; c__Deltaproteobacteria; o__Myxococcales; f__Polyangiaceae; g__Byssovorax; s__uncultured bacterium
OTU1512	0	0	0	0	0	1	0	0	1	0	1	0	0	0	0	d__Bacteria; p__Omnitrophica; c__NPL-UPA2; o__norank; f__norank; g__norank; s__uncultured Omnitrophica bacterium
OTU1513	13	10	9	11	10	20	17	26	16	12	19	12	12	15	8	d__Bacteria; p__Proteobacteria; c__Deltaproteobacteria; o__Myxococcales; f__Polyangiaceae; g__Sorangium
OTU1514	0	1	0	1	1	0	0	0	2	0	0	0	0	2	0	d__Bacteria; p__Proteobacteria; c__Alphaproteobacteria; o__Rickettsiales; f__SM2D12; g__norank; s__uncultured bacterium
OTU1515	4	10	9	3	6	6	9	11	3	11	10	6	1	3	4	d__Bacteria; p__Chloroflexi; c__TK10; o__norank; f__norank; g__norank
OTU1516	0	0	0	2	1	0	0	0	0	0	0	0	0	0	0	d__Bacteria
OTU1517	4	4	2	2	7	7	3	3	0	3	4	1	6	5	2	d__Bacteria; p__Chloroflexi; c__JG30-KF-CM66; o__norank; f__norank; g__norank; s__uncultured Chloroflexi bacterium
OTU1518	0	0	0	0	0	0	0	0	0	0	0	0	0	0	0	d__Bacteria; p__Chloroflexi; c__Ktedonobacteria; o__JG30-KF-AS9; f__norank; g__norank; s__uncultured bacterium
OTU1519	0	0	0	0	0	0	0	1	0	0	0	0	0	0	1	d__Bacteria; p__Actinobacteria; c__Actinobacteria; o__Acidimicrobiales; f__uncultured; g__uncultured
OTU1520	0	0	0	1	0	1	0	2	1	0	0	0	0	0	0	d__Bacteria; p__Proteobacteria; c__Deltaproteobacteria; o__Myxococcales; f__VHS-B3-70; g__norank; s__uncultured bacterium
OTU1521	0	0	0	0	0	2	0	0	0	0	0	0	1	1	1	d__Bacteria; p__Proteobacteria; c__Deltaproteobacteria; o__Bdellovibrionales; f__Bdellovibrionaceae; g__OM27 clade
OTU1522	1	1	1	13	8	9	8	4	4	2	2	4	5	4	2	d__Bacteria; p__Gemmatimonadetes; c__Gemmatimonadetes; o__BD2-11 terrestrial group; f__norank; g__norank; s__uncultured Gemmatimonadales bacterium
OTU1523	3	4	4	5	7	6	5	4	5	4	6	7	11	7	10	d__Bacteria; p__Actinobacteria; c__Actinobacteria; o__Acidimicrobiales; f__uncultured; g__uncultured; s__uncultured Iamiaceae bacterium
OTU1524	0	1	0	0	0	0	0	0	0	0	0	1	0	0	0	d__Bacteria; p__Armatimonadetes; c__Armatimonadia; o__Armatimonadales; f__norank; g__norank; s__uncultured soil bacterium
OTU1525	12	13	11	5	2	2	2	0	0	1	0	1	1	0	1	d__Bacteria; p__Chloroflexi; c__Ktedonobacteria; o__Ktedonobacterales; f__1921-3; g__norank; s__uncultured Ktedonobacter sp.
OTU1526	0	0	0	0	0	0	0	0	0	0	0	0	1	0	0	d__Bacteria; p__Cyanobacteria; c__Cyanobacteria; o__norank; f__norank; g__norank; s__Pedinomonas minor
OTU1527	0	0	0	0	0	0	0	0	0	0	0	0	0	0	0	d__Bacteria; p__Proteobacteria; c__Gammaproteobacteria; o__Chromatiales; f__Ectothiorhodospiraceae; g__Nitrococcus
OTU1528	5	6	7	1	5	2	5	4	5	3	0	1	2	3	2	d__Bacteria; p__Acidobacteria; c__Acidobacteria; o__Acidobacteriales; f__Acidobacteriaceae (Subgroup 1); g__uncultured; s__uncultured bacterium
OTU1529	0	1	0	0	1	1	1	3	1	1	2	0	2	1	0	d__Bacteria; p__Acidobacteria; c__Acidobacteria; o__Subgroup 4; f__11-24; g__norank
OTU1530	17	9	5	9	8	8	13	8	14	21	17	15	6	7	11	d__Bacteria; p__Chlorobi; c__Chlorobia; o__Chlorobiales; f__OPB56; g__norank; s__uncultured bacterium KF-JG30-B11
OTU1531	0	0	0	0	0	0	0	0	0	1	0	1	0	1	0	d__Bacteria; p__Planctomycetes; c__OM190; o__norank; f__norank; g__norank; s__uncultured bacterium
OTU1532	15	11	12	15	15	17	11	8	6	8	7	7	2	2	5	d__Bacteria; p__Chloroflexi; c__Thermomicrobia; o__JG30-KF-CM45; f__norank; g__norank; s__uncultured bacterium
OTU1533	1	0	0	7	3	3	1	0	2	1	1	1	1	2	3	d__Bacteria; p__Actinobacteria; c__Actinobacteria; o__norank; f__norank; g__norank
OTU1534	0	1	2	1	1	0	0	1	2	0	0	0	0	0	2	d__Bacteria; p__Planctomycetes; c__Planctomycetacia; o__Planctomycetales; f__Planctomycetaceae; g__uncultured; s__uncultured bacterium
OTU1535	4	5	5	2	3	3	1	2	3	8	3	3	1	4	4	d__Bacteria; p__Proteobacteria; c__Deltaproteobacteria; o__Oligoflexales; f__norank; g__norank
OTU1536	0	1	0	2	0	2	1	0	0	2	1	0	1	3	2	d__Bacteria
OTU1537	3	8	2	1	6	2	1	4	4	6	2	3	0	3	3	d__Bacteria; p__Proteobacteria; c__Alphaproteobacteria; o__Rhodospirillales; f__Rhodospirillaceae; g__Defluviicoccus; s__uncultured Acetobacteraceae bacterium
OTU1538	0	0	1	0	0	0	0	1	0	1	0	0	0	0	1	d__Bacteria; p__Armatimonadetes; c__norank; o__norank; f__norank; g__norank; s__uncultured Carnobacterium sp.
OTU1539	0	0	0	0	0	0	0	0	2	1	1	1	0	0	0	d__Bacteria
OTU1540	0	0	3	0	0	2	2	1	0	1	1	2	2	0	2	d__Bacteria; p__Gemmatimonadetes; c__Gemmatimonadetes; o__AT425-EubC11 terrestrial group; f__norank; g__norank; s__uncultured soil bacterium
OTU1541	0	0	0	0	0	0	0	0	1	1	0	0	0	0	0	d__Bacteria; p__Actinobacteria; c__Actinobacteria; o__Gaiellales; f__uncultured; g__uncultured
OTU1542	0	0	0	0	0	0	0	0	0	1	0	0	0	0	1	d__Bacteria; p__Bacteroidetes; c__Cytophagia; o__Cytophagales; f__Cytophagaceae; g__Pontibacter
OTU1543	0	0	0	0	1	1	0	0	0	0	0	0	0	0	0	d__Bacteria; p__Armatimonadetes; c__norank; o__norank; f__norank; g__norank; s__uncultured endolithic bacterium
OTU1544	0	0	0	1	1	4	2	0	2	1	0	1	0	1	1	d__Bacteria; p__WCHB1-60; c__norank; o__norank; f__norank; g__norank; s__uncultured Candidatus Saccharibacteria bacterium
OTU1545	7	11	7	9	3	6	4	2	7	3	5	5	6	5	9	d__Bacteria; p__Actinobacteria; c__Actinobacteria; o__Gaiellales; f__uncultured; g__uncultured
OTU1546	3	6	2	6	1	3	4	3	7	4	2	2	7	3	8	d__Bacteria; p__Chloroflexi; c__Thermomicrobia; o__JG30-KF-CM45; f__norank; g__norank; s__bacterium Ellin6537
OTU1547	1	1	1	2	6	0	2	2	0	1	0	0	4	3	0	d__Bacteria; p__Planctomycetes; c__Planctomycetacia; o__Planctomycetales; f__Planctomycetaceae; g__uncultured
OTU1548	1	0	0	0	0	2	0	0	1	0	0	0	0	0	0	d__Bacteria; p__Proteobacteria; c__Alphaproteobacteria; o__Rickettsiales; f__Rickettsiaceae
OTU1549	0	0	0	0	1	1	0	0	0	2	0	0	0	0	0	d__Bacteria; p__Acidobacteria; c__Acidobacteria; o__Subgroup 4; f__DS-100; g__norank; s__uncultured Acidobacteria bacterium
OTU1550	0	2	0	0	0	0	0	0	0	0	0	0	2	1	1	d__Bacteria; p__Chloroflexi; c__Chloroflexia; o__Chloroflexales; f__Roseiflexaceae; g__Roseiflexus; s__uncultured bacterium
OTU1551	5	4	6	11	8	10	6	5	10	9	7	3	7	5	6	d__Bacteria; p__Planctomycetes; c__Phycisphaerae; o__WD2101 soil group; f__norank; g__norank; s__uncultured bacterium
OTU1552	1	1	0	1	0	0	0	0	0	0	0	1	1	0	0	d__Bacteria; p__Chloroflexi; c__Ktedonobacteria; o__Ktedonobacterales; f__Ktedonobacteraceae; g__Ktedonobacter; s__uncultured bacterium
OTU1553	0	0	0	0	1	0	0	0	0	0	0	0	0	0	0	d__Bacteria; p__Planctomycetes; c__Phycisphaerae; o__Phycisphaerales; f__Phycisphaeraceae; g__SM1A02; s__uncultured bacterium
OTU1554	2	0	0	0	0	1	0	0	0	3	0	1	1	1	0	d__Bacteria; p__Proteobacteria; c__Alphaproteobacteria; o__Rhodospirillales; f__Acetobacteraceae; g__Rhodovarius; s__uncultured bacterium
OTU1555	1	3	3	4	1	4	7	6	10	4	9	8	8	6	11	d__Bacteria; p__Actinobacteria; c__Actinobacteria; o__Gaiellales; f__Gaiellaceae; g__Gaiella; s__actinobacterium WWH12
OTU1556	3	5	5	0	3	4	4	1	3	3	1	0	1	2	2	d__Bacteria; p__Actinobacteria; c__Actinobacteria; o__Acidimicrobiales
OTU1557	27	15	20	17	14	20	14	18	11	22	30	27	22	16	30	d__Bacteria; p__Proteobacteria; c__Alphaproteobacteria; o__Sphingomonadales; f__Erythrobacteraceae; g__Altererythrobacter; s__uncultured bacterium
OTU1558	3	0	0	0	0	1	0	1	0	1	5	5	0	1	0	d__Bacteria; p__Proteobacteria; c__Deltaproteobacteria; o__Myxococcales; f__Polyangiaceae; g__Sorangium
OTU1559	0	1	2	5	10	5	4	5	4	6	3	4	8	6	14	d__Bacteria; p__Acidobacteria; c__Acidobacteria; o__Subgroup 6; f__norank; g__norank
OTU1560	0	0	2	0	0	0	0	0	0	0	0	0	0	0	0	d__Bacteria; p__Firmicutes; c__Erysipelotrichia; o__Erysipelotrichales; f__Erysipelotrichaceae; g__Asteroleplasma; s__uncultured bacterium
OTU1561	5	3	1	8	7	4	4	16	5	4	5	12	4	7	16	d__Bacteria; p__Acidobacteria; c__Acidobacteria; o__Acidobacteriales; f__Acidobacteriaceae (Subgroup 1); g__uncultured; s__uncultured bacterium
OTU1562	1	0	0	0	1	1	0	0	0	0	0	0	0	3	0	d__Bacteria; p__Proteobacteria; c__Deltaproteobacteria; o__Oligoflexales; f__Oligoflexaceae; g__norank
OTU1563	0	0	0	0	0	1	2	1	0	0	0	0	2	2	0	d__Bacteria; p__Planctomycetes; c__Planctomycetacia; o__Planctomycetales; f__Planctomycetaceae; g__uncultured
OTU1564	0	0	0	0	0	0	0	1	1	1	0	0	0	2	1	d__Bacteria; p__Planctomycetes; c__Planctomycetacia; o__Planctomycetales; f__Planctomycetaceae; g__uncultured
OTU1565	2	0	1	4	3	7	1	0	1	9	8	9	5	3	3	d__Bacteria; p__Proteobacteria; c__Alphaproteobacteria; o__Sphingomonadales; f__Sphingomonadaceae; g__Sphingomonas
OTU1566	0	0	0	0	0	2	0	0	0	0	0	1	0	0	0	d__Bacteria
OTU1567	4	5	3	2	1	2	1	2	1	3	6	4	2	5	2	d__Bacteria; p__Actinobacteria; c__Actinobacteria; o__Solirubrobacterales
OTU1568	0	0	0	1	0	0	0	0	0	0	0	0	0	0	0	d__Bacteria; p__Proteobacteria; c__Alphaproteobacteria; o__Rickettsiales; f__SM2D12; g__norank; s__uncultured Bradyrhizobium sp.
OTU1569	0	1	0	2	0	1	1	1	0	0	0	0	2	0	0	d__Bacteria
OTU1570	0	0	0	1	0	1	0	0	0	0	0	0	0	1	0	d__Bacteria; p__Proteobacteria; c__Alphaproteobacteria; o__Rhizobiales; f__Aurantimonadaceae; g__Aureimonas; s__uncultured bacterium
OTU1571	0	0	0	0	0	0	2	0	0	0	1	0	0	0	0	d__Bacteria; p__Planctomycetes; c__Phycisphaerae; o__WD2101 soil group; f__norank; g__norank; s__uncultured planctomycete
OTU1572	4	0	2	1	0	0	0	0	0	2	2	3	1	1	2	d__Bacteria; p__Planctomycetes; c__Phycisphaerae; o__WD2101 soil group; f__norank; g__norank; s__uncultured planctomycete
OTU1573	0	2	1	1	0	0	0	0	0	0	0	0	0	0	1	d__Bacteria; p__Actinobacteria; c__Actinobacteria; o__norank; f__norank; g__norank
OTU1574	2	8	2	8	12	7	12	4	10	6	3	3	3	1	5	d__Bacteria; p__Planctomycetes; c__vadinHA49; o__norank; f__norank; g__norank; s__uncultured planctomycete
OTU1575	0	0	0	0	0	0	1	0	0	0	0	0	0	0	0	d__Bacteria; p__Proteobacteria; c__Alphaproteobacteria; o__Rhizobiales
OTU1576	6	6	4	2	3	3	1	5	6	3	3	2	1	3	3	d__Bacteria; p__Chloroflexi; c__Ktedonobacteria; o__B12-WMSP1; f__norank; g__norank; s__uncultured bacterium
OTU1577	0	1	0	2	0	1	0	0	0	3	0	1	0	1	0	d__Bacteria; p__Proteobacteria; c__Alphaproteobacteria; o__Rickettsiales; f__Mitochondria; g__norank; s__uncultured bacterium
OTU1578	0	1	1	2	4	3	2	0	2	2	2	2	2	7	3	d__Bacteria; p__Chloroflexi; c__Anaerolineae; o__Anaerolineales; f__Anaerolineaceae; g__uncultured; s__wastewater metagenome
OTU1579	5	7	7	0	2	4	7	2	2	3	2	3	3	5	4	d__Bacteria; p__Chloroflexi; c__Thermomicrobia; o__JG30-KF-CM45; f__norank; g__norank
OTU1580	0	0	0	0	0	0	0	0	0	0	1	0	0	0	0	d__Bacteria; p__Chloroflexi; c__Ktedonobacteria; o__JG30-KF-AS9; f__norank; g__norank
OTU1581	0	0	1	0	0	0	0	0	0	0	0	0	0	1	0	d__Bacteria; p__Armatimonadetes; c__Chthonomonadetes; o__Chthonomonadales; f__Chthonomonadaceae; g__Chthonomonas; s__uncultured bacterium
OTU1582	0	0	0	0	0	0	0	0	0	0	0	0	0	0	0	d__Bacteria; p__Firmicutes; c__Bacilli; o__Bacillales; f__Paenibacillaceae; g__Paenibacillus
OTU1583	7	4	4	5	7	5	4	8	4	4	5	4	4	0	0	d__Bacteria; p__Proteobacteria; c__Deltaproteobacteria; o__Myxococcales; f__P3OB-42; g__norank
OTU1584	1	1	1	7	6	4	2	3	3	4	2	7	4	11	5	d__Bacteria; p__Acidobacteria; c__Acidobacteria; o__Subgroup 5; f__norank; g__norank; s__uncultured bacterium
OTU1585	0	0	0	1	0	1	1	0	0	0	0	0	0	0	0	d__Bacteria; p__Proteobacteria; c__Deltaproteobacteria; o__GR-WP33-30; f__norank; g__norank; s__uncultured Desulfuromonas sp.
OTU1586	30	26	20	9	25	23	17	11	8	18	20	22	20	11	18	d__Bacteria; p__Planctomycetes; c__Phycisphaerae; o__WD2101 soil group; f__norank; g__norank; s__uncultured soil bacterium
OTU1587	0	0	1	0	1	1	0	0	0	1	1	0	0	0	0	d__Bacteria
OTU1588	2	0	3	0	2	3	1	1	1	3	1	4	2	8	4	d__Bacteria; p__Proteobacteria; c__Betaproteobacteria; o__SC-I-84; f__norank; g__norank
OTU1589	0	0	0	0	0	0	0	1	0	0	0	0	0	0	0	d__Bacteria; p__Acidobacteria; c__Acidobacteria; o__Acidobacteriales; f__Acidobacteriaceae (Subgroup 1); g__uncultured
OTU1590	0	0	1	2	0	2	2	2	1	1	1	0	0	0	0	d__Bacteria; p__Firmicutes; c__Clostridia; o__Clostridiales; f__Christensenellaceae; g__uncultured
OTU1591	0	0	0	1	0	0	0	0	0	0	0	1	0	1	0	d__Bacteria; p__Bacteroidetes; c__Sphingobacteriia; o__Sphingobacteriales; f__Chitinophagaceae; g__Niastella; s__uncultured bacterium
OTU1592	0	0	0	0	0	1	0	0	0	3	1	1	1	0	0	d__Bacteria; p__Proteobacteria; c__Deltaproteobacteria
OTU1593	0	0	0	2	2	1	4	1	3	2	4	3	3	4	8	d__Bacteria; p__Chloroflexi; c__Ktedonobacteria; o__JG30-KF-AS9; f__norank; g__norank; s__uncultured bacterium
OTU1594	2	6	5	2	0	2	3	0	1	0	2	1	3	2	5	d__Bacteria; p__Actinobacteria; c__Actinobacteria; o__Acidimicrobiales; f__uncultured; g__uncultured; s__uncultured bacterium
OTU1595	2	1	2	0	2	2	1	0	0	1	1	0	0	0	1	d__Bacteria; p__Actinobacteria; c__Actinobacteria; o__Frankiales; f__Geodermatophilaceae; g__uncultured
OTU1596	0	0	0	1	0	1	28	22	1	0	1	7	0	13	6	d__Bacteria; p__Proteobacteria; c__Alphaproteobacteria; o__Rickettsiales; f__Mitochondria; g__norank; s__Spongospora subterranea
OTU1597	0	0	0	0	1	0	0	0	0	0	0	0	0	0	1	d__Bacteria; p__Proteobacteria; c__Deltaproteobacteria; o__Oligoflexales; f__norank; g__norank; s__uncultured bacterium
OTU1598	0	1	1	1	2	0	1	0	0	1	2	0	0	1	1	d__Bacteria; p__Actinobacteria; c__Actinobacteria; o__norank; f__norank; g__norank; s__uncultured bacterium
OTU1599	1	0	2	2	1	1	0	0	0	3	0	3	3	1	0	d__Bacteria; p__Proteobacteria; c__Betaproteobacteria
OTU1600	1	0	0	0	0	0	0	0	0	0	0	0	0	0	0	d__Bacteria; p__Chloroflexi; c__Ktedonobacteria; o__JG30-KF-AS9; f__norank; g__norank; s__uncultured bacterium
OTU1601	0	0	0	0	0	0	0	0	0	0	0	0	1	0	1	d__Bacteria; p__Parcubacteria; c__norank; o__norank; f__norank; g__norank
OTU1602	0	0	0	0	1	0	2	2	1	2	1	1	1	1	0	d__Bacteria; p__Chloroflexi; c__Ktedonobacteria; o__JG30-KF-AS9; f__norank; g__norank; s__uncultured bacterium
OTU1603	19	20	28	26	22	21	27	31	21	25	30	26	17	13	12	d__Bacteria; p__Armatimonadetes; c__Chthonomonadetes; o__Chthonomonadales; f__norank; g__norank; s__uncultured bacterium
OTU1604	0	0	0	0	1	1	0	1	0	0	1	0	0	1	0	d__Bacteria; p__Planctomycetes; c__Planctomycetacia; o__Planctomycetales; f__Planctomycetaceae
OTU1605	2	0	3	1	3	2	2	1	2	2	2	1	0	0	1	d__Bacteria; p__Proteobacteria; c__Deltaproteobacteria; o__Oligoflexales; f__norank; g__norank; s__uncultured bacterium
OTU1606	0	1	0	1	0	0	0	2	3	0	0	1	0	1	2	d__Bacteria
OTU1607	0	0	0	0	0	0	0	0	0	1	1	0	0	0	0	d__Bacteria; p__Proteobacteria; c__Alphaproteobacteria; o__Rickettsiales; f__Rickettsiaceae; g__uncultured
OTU1608	0	0	0	0	0	0	0	0	3	0	1	0	0	0	0	d__Bacteria; p__Bacteroidetes; c__Flavobacteriia; o__Flavobacteriales; f__Cryomorphaceae; g__Fluviicola; s__uncultured bacterium
OTU1609	0	0	0	1	0	0	0	0	0	0	0	0	0	0	0	d__Bacteria; p__Proteobacteria; c__Deltaproteobacteria; o__Myxococcales; f__Sandaracinaceae; g__uncultured; s__uncultured bacterium
OTU1610	0	0	0	0	0	0	0	0	0	0	0	0	0	0	0	d__Bacteria; p__Proteobacteria; c__Gammaproteobacteria; o__Legionellales; f__Coxiellaceae; g__Aquicella
OTU1611	0	0	0	0	1	0	0	0	0	0	0	0	0	0	0	d__Bacteria; p__Proteobacteria; c__Gammaproteobacteria; o__Legionellales; f__Coxiellaceae; g__Aquicella; s__uncultured Aquicella sp.
OTU1612	0	0	0	0	1	2	0	0	0	0	0	0	0	0	0	d__Bacteria; p__Proteobacteria; c__Deltaproteobacteria; o__Oligoflexales; f__norank; g__norank
OTU1613	2	0	1	2	2	4	2	3	3	6	4	6	3	8	2	d__Bacteria; p__Firmicutes; c__Bacilli; o__Bacillales; f__Paenibacillaceae; g__Thermobacillus; s__Thermobacillus composti KWC4
OTU1614	12	18	13	11	15	12	20	20	6	19	22	24	15	10	19	d__Bacteria; p__Gemmatimonadetes; c__Gemmatimonadetes; o__Gemmatimonadales; f__Gemmatimonadaceae; g__uncultured; s__Gemmatimonadetes bacterium KBS708
OTU1615	1	0	0	0	1	0	2	1	0	0	0	1	0	1	0	d__Bacteria; p__Armatimonadetes; c__Chthonomonadetes; o__Chthonomonadales; f__Chthonomonadaceae; g__Chthonomonas; s__uncultured Armatimonadetes bacterium
OTU1616	0	0	0	0	1	3	0	0	0	1	0	0	4	1	0	d__Bacteria; p__Proteobacteria; c__Gammaproteobacteria; o__NKB5; f__norank; g__norank
OTU1617	0	0	0	1	1	0	0	2	1	0	0	0	2	0	1	d__Bacteria; p__Proteobacteria; c__Deltaproteobacteria; o__Myxococcales; f__Polyangiaceae; g__Byssovorax; s__uncultured bacterium
OTU1618	0	0	0	2	0	1	0	0	1	0	0	0	0	1	0	d__Bacteria; p__Firmicutes; c__Clostridia; o__Clostridiales; f__Ruminococcaceae
OTU1619	4	1	2	5	2	1	0	2	0	1	3	2	3	4	6	d__Bacteria; p__Proteobacteria; c__Alphaproteobacteria; o__Rhizobiales; f__Methylobacteriaceae; g__Microvirga
OTU1620	0	0	0	0	0	0	0	0	1	0	0	0	6	5	5	d__Bacteria; p__Bacteroidetes; c__Cytophagia; o__Cytophagales; f__Cytophagaceae
OTU1621	45	30	32	58	55	43	40	49	36	80	70	55	31	28	22	d__Bacteria; p__Actinobacteria; c__Actinobacteria; o__Micromonosporales; f__Micromonosporaceae; g__Actinoplanes
OTU1622	0	0	0	1	0	0	0	0	0	0	0	0	0	0	0	d__Bacteria; p__Acidobacteria; c__Acidobacteria; o__Acidobacteriales; f__Acidobacteriaceae (Subgroup 1); g__uncultured
OTU1623	1	0	2	1	1	0	0	0	1	0	0	0	0	0	1	d__Bacteria; p__Planctomycetes; c__Planctomycetacia; o__Planctomycetales; f__Planctomycetaceae; g__uncultured
OTU1624	0	0	0	4	3	3	2	0	3	0	1	2	3	0	1	d__Bacteria; p__Planctomycetes; c__Phycisphaerae; o__WD2101 soil group; f__norank; g__norank; s__uncultured bacterium
OTU1625	0	1	0	0	0	0	0	0	0	0	0	0	0	1	0	d__Bacteria; p__Armatimonadetes; c__norank; o__norank; f__norank; g__norank; s__uncultured Carnobacterium sp.
OTU1626	0	0	1	4	2	0	4	0	0	2	1	0	1	1	1	d__Bacteria; p__Planctomycetes; c__Phycisphaerae; o__WD2101 soil group; f__norank; g__norank
OTU1627	0	0	0	0	0	0	0	0	0	0	0	0	0	0	0	d__Bacteria; p__Firmicutes; c__Bacilli; o__Bacillales; f__Paenibacillaceae; g__Paenibacillus
OTU1628	0	1	0	0	0	0	0	0	1	0	1	0	1	0	0	d__Bacteria; p__Chloroflexi; c__Elev-1554; o__norank; f__norank; g__norank; s__uncultured bacterium
OTU1629	0	0	0	0	0	1	0	0	2	0	0	0	1	0	0	d__Bacteria; p__Proteobacteria; c__Deltaproteobacteria; o__Myxococcales; f__Elev-16S-1158; g__norank; s__uncultured bacterium
OTU1630	4	1	2	11	4	9	7	6	4	8	2	9	18	12	6	d__Bacteria; p__Proteobacteria; c__Alphaproteobacteria; o__Rhizobiales; f__Rhizobiales Incertae Sedis; g__Bauldia
OTU1631	2	2	4	2	2	0	5	2	1	2	1	3	2	3	3	d__Bacteria; p__Firmicutes; c__Bacilli; o__Bacillales; f__Paenibacillaceae; g__Cohnella; s__Cohnella fontinalis
OTU1632	0	0	0	0	0	0	1	0	0	1	0	0	3	1	0	d__Bacteria; p__Proteobacteria; c__Deltaproteobacteria; o__Oligoflexales; f__Oligoflexaceae; g__norank
OTU1633	1	0	1	1	8	1	0	0	1	0	0	0	0	0	0	d__Bacteria; p__Proteobacteria; c__Alphaproteobacteria; o__Sphingomonadales; f__Sphingomonadaceae; g__Sphingomonas; s__Sphingomonas sp. PR090111-T3T-6A
OTU1634	9	8	15	8	31	25	18	24	25	23	18	21	9	9	8	d__Bacteria; p__Verrucomicrobia; c__Opitutae; o__Opitutales; f__Opitutaceae; g__Opitutus
OTU1635	0	0	0	0	0	0	0	0	0	0	0	0	2	0	0	d__Bacteria; p__Firmicutes; c__Bacilli; o__Bacillales; f__Paenibacillaceae; g__Thermobacillus; s__uncultured compost bacterium
OTU1636	4	3	5	3	1	3	2	3	2	8	1	1	6	1	2	d__Bacteria; p__Planctomycetes; c__Phycisphaerae; o__WD2101 soil group; f__norank; g__norank
OTU1637	0	0	0	0	0	0	0	0	0	1	0	0	2	2	0	d__Bacteria; p__Planctomycetes; c__Planctomycetacia; o__Planctomycetales; f__Planctomycetaceae; g__uncultured; s__uncultured planctomycete
OTU1638	4	4	3	4	8	6	4	6	7	3	7	9	12	10	8	d__Bacteria; p__Chloroflexi; c__S085; o__norank; f__norank; g__norank
OTU1639	0	1	0	4	2	2	2	2	1	2	0	3	4	2	0	d__Bacteria; p__Proteobacteria; c__Alphaproteobacteria; o__Rhodospirillales; f__DA111; g__norank
OTU1640	0	0	0	0	0	0	0	0	0	0	0	0	0	0	0	d__Bacteria; p__Chloroflexi; c__TK10; o__norank; f__norank; g__norank
OTU1641	0	0	0	0	0	0	0	0	0	0	1	1	0	1	0	d__Bacteria; p__Proteobacteria
OTU1642	0	0	0	0	3	2	0	0	0	1	2	1	1	2	0	d__Bacteria; p__Chloroflexi; c__TK10; o__norank; f__norank; g__norank; s__uncultured bacterium
OTU1644	0	0	0	1	0	2	0	0	0	1	0	0	1	1	1	d__Bacteria; p__Proteobacteria; c__Deltaproteobacteria; o__Myxococcales; f__BIrii41; g__norank; s__uncultured bacterium
OTU1645	5	6	5	3	3	3	6	7	3	4	5	5	6	5	8	d__Bacteria; p__Proteobacteria; c__Alphaproteobacteria; o__Rhodospirillales; f__Rhodospirillaceae; g__uncultured; s__uncultured bacterium
OTU1646	0	0	0	0	2	1	0	0	0	0	3	1	1	1	4	d__Bacteria; p__Acidobacteria; c__Acidobacteria; o__Subgroup 17; f__norank; g__norank; s__uncultured Acidobacteriales bacterium
OTU1647	0	0	0	0	0	0	0	0	1	0	0	0	0	0	1	d__Bacteria; p__Firmicutes; c__Clostridia; o__Clostridiales; f__Clostridiaceae 1; g__Fonticella; s__uncultured bacterium
OTU1648	0	0	0	0	0	0	1	0	0	0	0	0	0	0	0	d__Bacteria; p__Chloroflexi; c__TK10; o__norank; f__norank; g__norank; s__uncultured bacterium
OTU1649	1	1	1	1	0	0	1	1	0	0	2	1	0	1	0	d__Bacteria; p__Proteobacteria; c__Gammaproteobacteria; o__Legionellales; f__Coxiellaceae; g__Aquicella
OTU1650	0	0	0	0	0	0	0	0	0	0	0	1	0	0	0	d__Bacteria; p__Proteobacteria; c__Deltaproteobacteria; o__Oligoflexales; f__norank; g__norank; s__uncultured proteobacterium
OTU1651	0	2	2	1	5	2	1	5	1	3	6	3	3	3	4	d__Bacteria; p__Chloroflexi; c__Chloroflexia; o__Chloroflexales; f__Roseiflexaceae; g__Roseiflexus; s__uncultured bacterium
OTU1652	2	2	1	0	2	0	1	0	1	4	2	3	3	2	2	d__Bacteria; p__Proteobacteria; c__Deltaproteobacteria; o__Myxococcales; f__Polyangiaceae; g__Sorangium; s__uncultured bacterium
OTU1653	0	0	0	1	1	2	4	0	1	5	2	2	7	3	3	d__Bacteria; p__Actinobacteria; c__Actinobacteria; o__norank; f__norank; g__norank
OTU1654	0	0	0	0	0	1	0	0	0	0	1	1	1	0	1	d__Bacteria; p__Bacteroidetes; c__Sphingobacteriia; o__Sphingobacteriales; f__AKYH767; g__norank; s__uncultured bacterium
OTU1655	0	0	1	0	0	0	0	0	0	2	0	1	0	0	0	d__Bacteria; p__Proteobacteria
OTU1656	0	0	0	0	1	0	0	0	1	0	0	1	1	0	0	d__Bacteria; p__Cyanobacteria; c__Cyanobacteria; o__norank; f__norank; g__norank
OTU1657	1	0	0	0	0	0	0	0	0	2	4	4	3	5	3	d__Bacteria; p__Actinobacteria; c__Actinobacteria; o__norank; f__norank; g__norank
OTU1658	0	0	0	0	0	1	1	0	1	1	1	0	0	2	2	d__Bacteria; p__Planctomycetes; c__Phycisphaerae; o__WD2101 soil group; f__norank; g__norank
OTU1659	2	4	1	7	1	4	3	1	3	4	6	4	5	1	10	d__Bacteria; p__Acidobacteria; c__Acidobacteria; o__Subgroup 13; f__norank; g__norank
OTU1660	3	4	3	12	11	11	5	13	16	8	3	3	9	7	15	d__Bacteria; p__Acidobacteria; c__Acidobacteria; o__Acidobacteriales; f__Acidobacteriaceae (Subgroup 1); g__Candidatus Koribacter; s__uncultured bacterium
OTU1661	0	2	0	1	0	1	0	1	0	2	0	0	0	1	1	d__Bacteria; p__Tenericutes; c__Mollicutes; o__Haloplasmatales; f__Haloplasmataceae; g__Haloplasma; s__uncultured bacterium
OTU1662	0	0	0	2	0	0	0	1	0	7	3	7	0	0	2	d__Bacteria; p__Proteobacteria; c__Gammaproteobacteria; o__Xanthomonadales; f__Xanthomonadaceae; g__Pseudoxanthomonas; s__Pseudoxanthomonas mexicana
OTU1663	3	1	0	3	3	0	3	2	1	0	0	2	2	2	3	d__Bacteria; p__Proteobacteria; c__Deltaproteobacteria; o__Myxococcales; f__Polyangiaceae; g__Sorangium; s__uncultured bacterium
OTU1664	0	0	1	0	1	0	1	0	0	1	0	1	2	1	2	d__Bacteria; p__Armatimonadetes; c__Chthonomonadetes; o__Chthonomonadales; f__norank; g__norank; s__uncultured bacterium
OTU1666	0	1	0	1	0	0	0	1	1	0	0	0	0	0	0	d__Bacteria
OTU1667	0	0	0	0	0	0	0	0	0	0	0	0	0	0	0	d__Bacteria; p__Armatimonadetes; c__Chthonomonadetes; o__Chthonomonadales; f__Chthonomonadaceae; g__Chthonomonas; s__uncultured bacterium
OTU1668	2	0	1	0	3	0	1	1	1	0	1	0	2	1	0	d__Bacteria; p__Chloroflexi; c__Ktedonobacteria; o__JG30-KF-AS9; f__norank; g__norank; s__uncultured bacterium
OTU1669	3	1	1	4	3	2	1	1	4	4	3	0	1	2	0	d__Bacteria; p__Actinobacteria; c__Actinobacteria; o__Acidimicrobiales; f__Iamiaceae; g__Iamia
OTU1670	0	0	1	2	1	2	1	5	2	4	2	2	2	1	2	d__Bacteria; p__Firmicutes; c__Clostridia; o__Clostridiales; f__Gracilibacteraceae; g__Gracilibacter; s__uncultured Gracilibacter sp.
OTU1671	0	0	0	0	0	1	0	0	0	0	0	0	0	0	0	d__Bacteria; p__Proteobacteria; c__Gammaproteobacteria; o__Legionellales; f__Coxiellaceae; g__uncultured
OTU1672	0	0	0	1	1	1	0	0	1	0	1	0	0	0	0	d__Bacteria; p__Proteobacteria; c__Alphaproteobacteria; o__Rhodospirillales; f__Rhodospirillaceae; g__uncultured
OTU1673	1	1	0	0	1	0	0	0	0	0	0	0	0	1	0	d__Bacteria; p__Bacteroidetes; c__Sphingobacteriia; o__Sphingobacteriales; f__Chitinophagaceae
OTU1674	0	0	0	1	5	2	4	0	0	4	4	4	10	1	5	d__Bacteria; p__Acidobacteria; c__Acidobacteria; o__Subgroup 5; f__norank; g__norank; s__uncultured bacterium
OTU1675	4	3	6	4	4	5	2	0	1	5	5	2	8	6	12	d__Bacteria; p__Proteobacteria; c__Alphaproteobacteria; o__Rhizobiales; f__Xanthobacteraceae; g__uncultured; s__uncultured Blastochloris sp.
OTU1676	0	0	0	0	0	1	0	0	0	0	0	0	0	2	1	d__Bacteria; p__Proteobacteria; c__Betaproteobacteria; o__Nitrosomonadales; f__Nitrosomonadaceae; g__uncultured
OTU1677	0	0	0	0	0	1	0	0	0	0	0	0	0	1	1	d__Bacteria; p__Planctomycetes; c__Planctomycetacia; o__Planctomycetales; f__Planctomycetaceae; g__uncultured
OTU1678	4	1	2	5	7	5	8	9	5	6	4	12	21	12	12	d__Bacteria; p__Proteobacteria; c__Betaproteobacteria; o__Nitrosomonadales; f__Nitrosomonadaceae; g__uncultured; s__uncultured Nitrosomonadaceae bacterium
OTU1679	14	9	15	4	9	10	4	5	6	15	14	12	5	10	4	d__Bacteria; p__Proteobacteria; c__Alphaproteobacteria; o__Rhizobiales; f__1174-901-12; g__norank; s__uncultured Rhizobiales bacterium
OTU1680	0	1	1	0	1	0	0	0	1	0	0	0	0	0	0	d__Bacteria; p__Chloroflexi; c__Thermomicrobia
OTU1681	2	0	0	0	1	0	0	0	0	0	0	0	2	0	0	d__Bacteria; p__Planctomycetes; c__Phycisphaerae; o__WD2101 soil group; f__norank; g__norank
OTU1682	1	0	3	0	0	2	2	0	1	0	0	0	1	1	0	d__Bacteria; p__Proteobacteria; c__Alphaproteobacteria; o__Rhizobiales; f__Rhizobiales Incertae Sedis; g__Rhizomicrobium; s__uncultured alpha proteobacterium
OTU1683	29	30	35	25	18	22	26	32	22	25	13	22	12	28	18	d__Bacteria; p__Acidobacteria; c__Acidobacteria; o__Subgroup 3; f__Unknown Family; g__Candidatus Solibacter
OTU1684	0	0	0	1	0	0	0	0	0	0	1	0	0	1	2	d__Bacteria; p__Chloroflexi; c__JG30-KF-CM66; o__norank; f__norank; g__norank; s__uncultured soil bacterium
OTU1685	15	13	24	30	32	23	33	31	30	8	14	7	13	19	19	d__Bacteria; p__Acidobacteria; c__Acidobacteria; o__Acidobacteriales; f__Acidobacteriaceae (Subgroup 1); g__uncultured; s__uncultured bacterium
OTU1686	12	14	19	13	6	5	10	16	18	27	21	26	18	12	12	d__Bacteria; p__Bacteroidetes; c__Sphingobacteriia; o__Sphingobacteriales; f__Chitinophagaceae; g__uncultured; s__uncultured Sphingobacteriales bacterium
OTU1687	45	68	66	50	22	43	32	35	29	64	52	52	72	76	73	d__Bacteria; p__Proteobacteria; c__Betaproteobacteria; o__Burkholderiales; f__Comamonadaceae
OTU1688	0	1	0	0	0	0	0	1	0	1	1	0	0	0	1	d__Bacteria; p__Firmicutes; c__Clostridia; o__Clostridiales; f__Syntrophomonadaceae; g__Syntrophomonas; s__uncultured bacterium
OTU1689	5	4	10	3	2	2	2	4	3	2	7	4	7	6	5	d__Bacteria; p__Firmicutes; c__Bacilli; o__Bacillales; f__Bacillaceae; g__Bacillus; s__Bacillus psychrosaccharolyticus
OTU1690	34	23	15	166	173	18	11	77	11	25	26	28	76	24	34	d__Bacteria; p__Proteobacteria; c__Alphaproteobacteria; o__Sphingomonadales; f__Sphingomonadaceae; g__Sphingomonas; s__uncultured Kaistobacter sp.
OTU1691	1	1	0	1	3	1	3	2	3	2	2	1	0	1	1	d__Bacteria; p__Armatimonadetes; c__norank; o__norank; f__norank; g__norank; s__uncultured endolithic bacterium
OTU1692	2	1	2	1	1	2	3	2	1	0	1	1	0	0	0	d__Bacteria; p__Firmicutes; c__Bacilli; o__Bacillales; f__Thermoactinomycetaceae; g__Shimazuella; s__uncultured bacterium
OTU1693	2	0	6	8	13	25	11	9	3	4	6	3	6	3	3	d__Bacteria; p__Fibrobacteres; c__Fibrobacteria; o__Fibrobacterales; f__Fibrobacteraceae; g__possible genus 04; s__uncultured bacterium
OTU1694	2	2	1	1	0	1	1	2	1	2	1	1	4	3	1	d__Bacteria
OTU1695	0	0	0	0	0	0	0	0	0	0	2	0	2	0	2	d__Bacteria; p__Chloroflexi; c__Caldilineae; o__Caldilineales; f__Caldilineaceae; g__uncultured
OTU1696	0	1	0	0	0	2	1	1	1	1	2	0	0	1	1	d__Bacteria; p__Proteobacteria; c__Deltaproteobacteria; o__Desulfurellales; f__Desulfurellaceae; g__uncultured; s__unidentified
OTU1697	0	3	1	2	0	2	3	0	2	0	0	1	0	0	0	d__Bacteria; p__Bacteroidetes; c__Sphingobacteriia; o__Sphingobacteriales
OTU1698	0	0	0	0	0	0	0	0	0	0	3	0	0	1	0	d__Bacteria; p__Proteobacteria; c__Alphaproteobacteria; o__Rhizobiales; f__1174-901-12; g__norank
OTU1699	0	0	0	1	0	0	2	1	0	2	0	0	0	2	0	d__Bacteria; p__Firmicutes; c__Bacilli; o__Bacillales; f__Paenibacillaceae; g__Brevibacillus; s__uncultured bacterium
OTU1700	0	0	0	0	0	0	1	1	0	1	0	1	1	0	0	d__Bacteria; p__Chloroflexi; c__SHA-26; o__norank; f__norank; g__norank
OTU1701	0	0	2	5	2	4	2	1	0	4	0	2	4	1	2	d__Bacteria; p__Chloroflexi; c__Thermomicrobia; o__JG30-KF-CM45; f__norank; g__norank; s__uncultured bacterium
OTU1702	1	4	3	3	1	2	2	2	1	1	3	1	1	0	1	d__Bacteria; p__Planctomycetes; c__Planctomycetacia; o__Planctomycetales; f__Planctomycetaceae
OTU1703	32	45	39	67	67	70	64	60	80	38	57	50	73	77	89	d__Bacteria; p__Proteobacteria; c__Alphaproteobacteria; o__Rhodospirillales; f__Rhodospirillales Incertae Sedis; g__Reyranella; s__uncultured bacterium
OTU1704	0	0	0	1	1	1	2	0	0	1	0	0	0	0	0	d__Bacteria; p__Firmicutes; c__Bacilli; o__Bacillales; f__Pasteuriaceae; g__Pasteuria; s__uncultured Firmicutes bacterium
OTU1705	109	112	99	91	92	86	89	69	76	79	72	65	71	66	64	d__Bacteria; p__Actinobacteria; c__Actinobacteria; o__Corynebacteriales; f__Mycobacteriaceae; g__Mycobacterium
OTU1706	0	0	0	0	1	1	0	0	0	0	1	0	1	0	0	d__Bacteria; p__Proteobacteria; c__Deltaproteobacteria; o__GR-WP33-30; f__norank; g__norank
OTU1707	2	1	3	1	1	1	1	2	2	0	0	0	4	1	0	d__Bacteria; p__Planctomycetes; c__Planctomycetacia; o__Planctomycetales; f__Planctomycetaceae; g__uncultured
OTU1708	0	2	0	1	0	1	0	0	0	1	0	0	0	0	1	d__Bacteria; p__Gemmatimonadetes; c__Gemmatimonadetes; o__Gemmatimonadales; f__Gemmatimonadaceae; g__Gemmatimonas
OTU1709	10	15	19	19	14	28	21	22	17	16	13	15	25	15	19	d__Bacteria; p__Proteobacteria; c__Betaproteobacteria; o__Nitrosomonadales; f__Nitrosomonadaceae; g__uncultured; s__uncultured Rhodocyclaceae bacterium
OTU1710	1	1	0	0	3	2	0	2	0	1	0	2	0	1	0	d__Bacteria; p__Proteobacteria; c__Alphaproteobacteria; o__Sphingomonadales
OTU1711	0	0	0	2	1	4	0	0	1	1	1	3	1	0	4	d__Bacteria; p__Acidobacteria; c__Acidobacteria; o__Subgroup 6; f__norank; g__norank
OTU1712	6	6	4	21	14	12	10	12	29	10	7	8	15	12	13	d__Bacteria; p__Bacteroidetes; c__Sphingobacteriia; o__Sphingobacteriales; f__Chitinophagaceae; g__uncultured
OTU1713	1	2	1	0	1	0	1	0	1	0	1	1	0	0	1	d__Bacteria; p__Proteobacteria; c__Gammaproteobacteria; o__NKB5; f__norank; g__norank; s__uncultured bacterium
OTU1714	0	0	0	0	1	0	0	1	0	0	0	1	0	0	0	d__Bacteria; p__Proteobacteria; c__Gammaproteobacteria; o__Legionellales; f__Coxiellaceae; g__Aquicella
OTU1715	19	14	20	19	21	25	17	21	11	16	24	13	29	16	26	d__Bacteria; p__Acidobacteria; c__Acidobacteria; o__Acidobacteriales; f__Acidobacteriaceae (Subgroup 1); g__Granulicella
OTU1716	0	0	1	3	2	4	0	4	0	0	1	0	3	1	0	d__Bacteria; p__Planctomycetes; c__Phycisphaerae; o__WD2101 soil group; f__norank; g__norank; s__uncultured bacterium
OTU1717	4	2	4	4	4	3	3	1	3	1	7	2	5	2	2	d__Bacteria; p__Planctomycetes; c__Planctomycetacia; o__Planctomycetales; f__Planctomycetaceae; g__Singulisphaera; s__uncultured bacterium
OTU1718	0	0	0	1	0	0	0	0	0	0	0	0	0	0	0	d__Bacteria; p__Actinobacteria; c__Actinobacteria; o__Acidimicrobiales
OTU1719	0	1	0	1	1	0	3	0	2	0	0	1	1	0	1	d__Bacteria; p__Proteobacteria; c__Deltaproteobacteria; o__Bdellovibrionales; f__Bdellovibrionaceae; g__OM27 clade
OTU1720	30	25	21	17	17	21	9	3	11	11	11	15	22	25	22	d__Bacteria; p__Actinobacteria; c__Actinobacteria; o__Solirubrobacterales; f__Elev-16S-1332; g__norank; s__uncultured bacterium
OTU1721	0	2	3	3	4	4	3	2	2	2	1	1	2	2	4	d__Bacteria; p__Planctomycetes; c__Planctomycetacia; o__Planctomycetales; f__Planctomycetaceae; g__uncultured
OTU1722	0	1	0	0	0	0	0	0	0	0	0	0	0	0	0	d__Bacteria; p__Armatimonadetes; c__norank; o__norank; f__norank; g__norank; s__uncultured bacterium
OTU1723	2	0	2	1	5	3	1	3	5	1	2	2	3	3	5	d__Bacteria; p__Proteobacteria; c__Deltaproteobacteria; o__Myxococcales; f__Polyangiaceae; g__Sorangium
OTU1724	13	23	10	14	18	15	23	27	25	17	17	18	10	8	8	d__Bacteria; p__Proteobacteria; c__Deltaproteobacteria; o__Myxococcales; f__Haliangiaceae; g__Haliangium
OTU1725	50	64	61	38	27	28	44	39	33	59	51	62	35	43	31	d__Bacteria; p__Proteobacteria; c__Gammaproteobacteria; o__Xanthomonadales; f__Xanthomonadaceae
OTU1726	0	0	0	0	0	0	0	0	0	4	0	1	0	0	0	d__Bacteria; p__Proteobacteria
OTU1727	43	37	73	15	27	18	15	9	22	18	21	12	6	7	5	d__Bacteria; p__Actinobacteria; c__Actinobacteria; o__Catenulisporales; f__Catenulisporaceae; g__Catenulispora; s__Catenulispora acidiphila DSM 44928
OTU1728	101	98	87	31	28	37	61	62	63	85	103	99	48	58	67	d__Bacteria; p__Actinobacteria; c__Actinobacteria; o__Frankiales; f__uncultured; g__uncultured; s__uncultured bacterium
OTU1729	3	6	5	10	11	4	4	11	9	9	5	7	6	7	6	d__Bacteria; p__Planctomycetes; c__Planctomycetacia; o__Planctomycetales; f__Planctomycetaceae; g__uncultured; s__uncultured forest soil bacterium
OTU1730	0	0	0	1	1	0	0	0	0	0	0	0	0	0	1	d__Bacteria; p__Armatimonadetes; c__norank; o__norank; f__norank; g__norank; s__uncultured bacterium
OTU1731	3	0	1	0	1	1	1	2	4	1	0	1	0	1	0	d__Bacteria; p__Proteobacteria; c__Deltaproteobacteria; o__Oligoflexales; f__norank; g__norank
OTU1732	0	1	2	4	3	5	3	1	5	1	4	3	9	7	3	d__Bacteria; p__Acidobacteria; c__Acidobacteria; o__Subgroup 5; f__norank; g__norank; s__uncultured bacterium
OTU1733	2	0	4	4	11	8	2	4	5	3	2	1	6	9	4	d__Bacteria; p__Proteobacteria; c__Alphaproteobacteria; o__Rhodospirillales; f__Rhodospirillales Incertae Sedis; g__Reyranella; s__uncultured bacterium
OTU1734	7	11	17	16	9	11	11	11	11	15	9	12	20	14	8	d__Bacteria; p__Actinobacteria; c__Actinobacteria; o__Acidimicrobiales; f__uncultured; g__uncultured; s__uncultured bacterium
OTU1735	14	15	12	23	31	25	16	16	23	20	12	13	17	23	23	d__Bacteria; p__Bacteroidetes; c__Sphingobacteriia; o__Sphingobacteriales; f__Sphingobacteriaceae; g__Mucilaginibacter; s__uncultured Mucilaginibacter sp.
OTU1736	0	0	0	0	0	0	0	0	0	1	0	1	0	0	0	d__Bacteria; p__Proteobacteria; c__Gammaproteobacteria; o__Xanthomonadales; f__uncultured; g__uncultured; s__uncultured Ectothiorhodospiraceae bacterium
OTU1737	0	1	0	0	0	0	0	0	0	0	0	0	0	0	0	d__Bacteria; p__Actinobacteria; c__Actinobacteria; o__Propionibacteriales; f__Propionibacteriaceae; g__Propionibacterium; s__Propionibacterium acnes
OTU1738	1	0	1	1	1	1	2	2	3	3	2	1	2	1	1	d__Bacteria; p__Verrucomicrobia; c__Opitutae; o__Opitutales; f__Opitutaceae; g__Opitutus; s__uncultured bacterium
OTU1739	0	0	0	1	2	2	1	2	0	2	0	0	0	0	2	d__Bacteria; p__Planctomycetes; c__Planctomycetacia; o__Planctomycetales; f__Planctomycetaceae; g__Gemmata
OTU1740	1	0	1	0	2	1	0	0	1	0	2	1	0	0	2	d__Bacteria; p__Armatimonadetes; c__norank; o__norank; f__norank; g__norank; s__uncultured bacterium #0319-6E2
OTU1741	2	2	3	4	3	3	2	1	4	1	2	2	0	0	1	d__Bacteria; p__Proteobacteria; c__Alphaproteobacteria; o__Rhodospirillales; f__Acetobacteraceae
OTU1742	0	0	0	0	1	1	1	1	0	3	1	0	4	2	3	d__Bacteria; p__Proteobacteria; c__Alphaproteobacteria; o__Rhodospirillales; f__DA111; g__norank
OTU1743	355	296	324	172	194	184	223	215	245	354	304	329	203	212	214	d__Bacteria; p__Actinobacteria; c__Actinobacteria; o__Propionibacteriales; f__Nocardioidaceae; g__Marmoricola; s__uncultured bacterium
OTU1744	0	1	0	4	3	2	0	0	1	1	0	0	0	1	3	d__Bacteria; p__Proteobacteria; c__Alphaproteobacteria; o__Rhodospirillales; f__Rhodospirillaceae; g__Inquilinus; s__uncultured alpha proteobacterium
OTU1745	1	2	1	4	6	12	3	7	3	2	1	6	6	6	7	d__Bacteria; p__Planctomycetes; c__Phycisphaerae; o__WD2101 soil group; f__norank; g__norank; s__uncultured bacterium
OTU1746	0	0	0	0	1	0	0	0	0	0	0	0	0	0	0	d__Bacteria; p__Proteobacteria; c__Gammaproteobacteria; o__Legionellales; f__Coxiellaceae; g__Coxiella; s__uncultured bacterium
OTU1747	0	1	0	2	2	4	3	0	0	4	3	3	3	1	1	d__Bacteria; p__Proteobacteria; c__Betaproteobacteria; o__SC-I-84; f__norank; g__norank; s__uncultured bacterium
OTU1748	0	0	0	1	1	1	0	0	0	1	0	1	0	0	0	d__Bacteria; p__Nitrospirae; c__Nitrospira; o__norank; f__norank; g__Nitrospira
OTU1749	0	0	0	0	0	0	0	0	0	0	0	0	0	0	1	d__Bacteria; p__Cyanobacteria; c__Cyanobacteria; o__Vampirovibrionales; f__norank; g__norank; s__uncultured bacterium
OTU1750	0	0	1	0	1	1	0	0	0	0	0	0	0	0	0	d__Bacteria; p__Proteobacteria; c__Deltaproteobacteria; o__Oligoflexales; f__Oligoflexaceae; g__norank; s__uncultured bacterium
OTU1751	0	0	0	0	0	0	0	0	0	0	0	0	0	0	1	d__Bacteria; p__Chloroflexi; c__Ktedonobacteria; o__C0119; f__norank; g__norank; s__uncultured bacterium
OTU1752	13	21	22	7	9	15	9	14	5	7	3	9	11	6	8	d__Bacteria; p__Acidobacteria; c__Acidobacteria; o__Subgroup 3; f__Unknown Family; g__Candidatus Solibacter; s__uncultured Acidobacteria bacterium
OTU1753	0	0	2	2	3	2	1	1	0	1	3	3	1	0	1	d__Bacteria; p__Gemmatimonadetes; c__Gemmatimonadetes; o__AT425-EubC11 terrestrial group; f__norank; g__norank; s__uncultured bacterium
OTU1754	0	0	0	0	2	0	0	0	1	0	2	1	0	1	0	d__Bacteria; p__Planctomycetes; c__Phycisphaerae; o__WD2101 soil group; f__norank; g__norank; s__uncultured bacterium
OTU1755	1	2	0	3	2	0	0	0	0	2	2	1	2	0	2	d__Bacteria; p__Proteobacteria; c__Alphaproteobacteria; o__Rhizobiales; f__Rhizobiales Incertae Sedis; g__Nordella; s__uncultured bacterium
OTU1756	0	0	0	1	0	1	0	0	1	0	2	1	0	0	0	d__Bacteria
OTU1757	0	0	0	0	0	0	0	0	0	1	1	0	1	2	0	d__Bacteria; p__Planctomycetes; c__Planctomycetacia; o__Planctomycetales; f__Planctomycetaceae; g__uncultured; s__uncultured Gemmata sp.
OTU1758	5	1	2	2	3	3	8	5	6	5	1	4	8	7	5	d__Bacteria; p__Actinobacteria; c__Actinobacteria; o__Acidimicrobiales; f__Iamiaceae; g__Iamia
OTU1759	1	0	1	4	2	4	2	3	6	3	2	2	5	7	3	d__Bacteria; p__Planctomycetes; c__Planctomycetacia; o__Planctomycetales; f__Planctomycetaceae; g__uncultured
OTU1760	3	2	1	0	2	1	0	1	1	2	2	2	5	3	1	d__Bacteria; p__Actinobacteria; c__Actinobacteria; o__norank; f__norank; g__norank; s__uncultured bacterium
OTU1761	7	7	6	0	0	1	3	2	4	0	6	1	3	1	1	d__Bacteria; p__Armatimonadetes; c__Armatimonadia; o__Armatimonadales; f__norank; g__norank
OTU1762	22	31	17	16	14	15	9	24	23	38	48	28	19	13	17	d__Bacteria; p__Planctomycetes; c__Phycisphaerae; o__WD2101 soil group; f__norank; g__norank; s__Planctomycetales bacterium Ellin6207
OTU1763	0	0	0	0	1	0	0	0	0	0	1	0	0	1	0	d__Bacteria
OTU1764	0	1	2	0	0	0	0	0	1	0	0	0	1	1	0	d__Bacteria; p__Actinobacteria; c__Actinobacteria; o__Gaiellales; f__uncultured; g__uncultured
OTU1765	3	2	1	3	2	2	1	2	2	2	3	2	2	5	1	d__Bacteria; p__Proteobacteria; c__Alphaproteobacteria; o__Caulobacterales; f__Caulobacteraceae; g__uncultured; s__uncultured Caulobacteraceae bacterium
OTU1766	2	0	1	4	3	5	1	3	3	1	3	1	1	3	1	d__Bacteria; p__Chloroflexi; c__Elev-1554; o__norank; f__norank; g__norank; s__uncultured bacterium
OTU1767	0	0	1	0	0	0	0	0	0	0	0	0	0	1	0	d__Bacteria; p__WD272; c__norank; o__norank; f__norank; g__norank; s__uncultured bacterium
OTU1768	0	3	1	2	0	0	0	0	0	0	2	0	0	0	0	d__Bacteria
OTU1769	0	0	0	1	0	0	0	1	0	0	0	0	1	0	1	d__Bacteria; p__Actinobacteria; c__Actinobacteria; o__norank; f__norank; g__norank
OTU1770	1	0	2	1	0	1	1	0	1	0	0	0	0	0	0	d__Bacteria; p__Bacteroidetes; c__Cytophagia; o__Cytophagales; f__Cytophagaceae; g__Hymenobacter
OTU1771	0	0	0	1	0	0	0	0	0	0	0	0	0	0	0	d__Bacteria; p__Proteobacteria; c__Alphaproteobacteria; o__Rickettsiales; f__SM2D12; g__norank; s__uncultured bacterium
OTU1772	0	0	0	0	0	0	0	0	0	0	0	1	1	1	0	d__Bacteria; p__Planctomycetes; c__Planctomycetacia; o__Planctomycetales; f__Planctomycetaceae; g__uncultured
OTU1773	0	0	0	1	0	0	1	0	0	0	2	0	1	0	2	d__Bacteria; p__Chloroflexi; c__Ktedonobacteria; o__Ktedonobacterales; f__1959-1; g__norank; s__uncultured Ktedobacteria bacterium
OTU1774	1	1	0	0	0	0	1	0	0	0	0	0	1	0	0	d__Bacteria; p__Bacteroidetes; c__Sphingobacteriia; o__Sphingobacteriales; f__env.OPS 17; g__norank; s__uncultured bacterium
OTU1775	0	1	0	0	2	3	5	1	1	1	2	6	1	3	3	d__Bacteria; p__Bacteroidetes; c__Sphingobacteriia; o__Sphingobacteriales; f__Sphingobacteriaceae; g__Mucilaginibacter
OTU1776	0	0	0	1	5	0	0	0	0	0	0	0	0	0	1	d__Bacteria; p__Verrucomicrobia; c__OPB35 soil group; o__norank; f__norank; g__norank; s__uncultured bacterium
OTU1777	2	0	0	0	0	1	0	1	0	0	0	0	1	1	0	d__Bacteria; p__Bacteroidetes; c__Sphingobacteriia; o__Sphingobacteriales; f__env.OPS 17; g__norank; s__uncultured Alistipes sp.
OTU1778	14	11	13	16	10	9	14	10	13	13	6	13	9	9	10	d__Bacteria; p__Chloroflexi; c__Ktedonobacteria; o__B10-SB3A; f__norank; g__norank; s__uncultured bacterium
OTU1779	2	1	2	2	1	0	0	2	2	1	1	0	0	0	1	d__Bacteria
OTU1780	2	0	1	4	1	2	1	0	4	3	2	3	1	2	7	d__Bacteria; p__Chloroflexi; c__TK10; o__norank; f__norank; g__norank; s__uncultured bacterium
OTU1781	0	0	1	2	2	1	0	1	1	0	0	0	0	0	0	d__Bacteria; p__Chloroflexi; c__Thermomicrobia; o__JG30-KF-CM45; f__norank; g__norank
OTU1782	7	11	7	5	1	4	11	13	7	11	7	12	3	10	13	d__Bacteria; p__Firmicutes; c__Erysipelotrichia; o__Erysipelotrichales; f__Erysipelotrichaceae; g__Turicibacter; s__uncultured bacterium
OTU1783	0	0	0	1	1	3	2	0	2	0	0	1	0	1	1	d__Bacteria; p__Proteobacteria; c__Deltaproteobacteria; o__Myxococcales; f__Sandaracinaceae; g__Sandaracinus; s__uncultured bacterium
OTU1784	10	9	14	10	12	20	12	17	15	9	9	11	11	15	14	d__Bacteria; p__Proteobacteria; c__Alphaproteobacteria; o__Rhodospirillales; f__DA111; g__norank
OTU1785	0	0	0	0	0	0	0	0	0	0	0	0	0	0	0	d__Bacteria
OTU1786	2	3	1	1	0	0	1	1	3	5	2	4	1	1	1	d__Bacteria; p__Gemmatimonadetes; c__Gemmatimonadetes; o__Gemmatimonadales; f__Gemmatimonadaceae
OTU1787	5	5	8	19	18	28	18	16	24	15	7	4	19	20	21	d__Bacteria; p__Proteobacteria; c__Deltaproteobacteria; o__GR-WP33-30; f__norank; g__norank
OTU1788	0	0	0	0	0	0	0	0	0	0	0	0	0	0	0	d__Bacteria; p__Chloroflexi; c__SHA-26; o__norank; f__norank; g__norank; s__uncultured bacterium
OTU1789	0	2	0	0	0	0	0	0	0	0	0	0	0	0	0	d__Bacteria; p__Proteobacteria; c__Deltaproteobacteria; o__GR-WP33-30; f__norank; g__norank; s__bacterium enrichment culture clone B126(2011)
OTU1790	3	0	1	3	5	5	1	8	1	1	2	0	3	3	4	d__Bacteria; p__Acidobacteria; c__Acidobacteria; o__Subgroup 3; f__Unknown Family; g__Bryobacter; s__uncultured Acidobacteria bacterium
OTU1791	1	2	0	5	4	1	1	3	1	1	2	2	0	1	1	d__Bacteria; p__Bacteroidetes; c__Sphingobacteriia; o__Sphingobacteriales; f__Chitinophagaceae; g__uncultured; s__uncultured Chitinophagaceae bacterium
OTU1792	0	1	1	1	0	0	0	0	0	1	2	1	0	0	0	d__Bacteria; p__Proteobacteria; c__Deltaproteobacteria; o__Oligoflexales; f__norank; g__norank
OTU1793	32	23	36	20	14	19	10	19	10	29	37	25	15	23	24	d__Bacteria; p__Bacteroidetes; c__Sphingobacteriia; o__Sphingobacteriales; f__Chitinophagaceae; g__Segetibacter
OTU1794	0	0	0	0	1	0	0	0	0	1	0	0	0	0	0	d__Bacteria; p__Chloroflexi; c__Chloroflexia; o__Chloroflexales; f__Roseiflexaceae; g__Roseiflexus; s__uncultured bacterium
OTU1795	0	0	0	2	0	0	0	1	0	0	0	0	1	0	3	d__Bacteria; p__Proteobacteria; c__Deltaproteobacteria; o__Oligoflexales; f__norank; g__norank
OTU1796	1	0	0	4	0	2	0	0	0	2	1	0	1	1	1	d__Bacteria; p__Planctomycetes; c__Planctomycetacia; o__Planctomycetales; f__Planctomycetaceae; g__Planctomyces; s__uncultured bacterium
OTU1797	3	4	2	2	9	4	2	4	2	3	5	8	3	6	7	d__Bacteria; p__Actinobacteria; c__Actinobacteria; o__Micromonosporales; f__Micromonosporaceae; g__Hamadaea; s__Hamadaea tsunoensis
OTU1798	0	0	0	0	0	0	0	0	1	8	1	2	1	4	2	d__Bacteria; p__Actinobacteria; c__Actinobacteria; o__Kineosporiales; f__Kineosporiaceae; g__Kineococcus
OTU1799	0	0	0	3	0	2	0	0	0	0	0	0	0	1	1	d__Bacteria; p__Proteobacteria; c__Deltaproteobacteria; o__Myxococcales; f__Amb-16S-1034; g__norank; s__uncultured bacterium
OTU1800	28	27	23	35	45	46	81	65	57	35	17	41	35	25	27	d__Bacteria; p__Acidobacteria; c__Acidobacteria; o__Acidobacteriales; f__Acidobacteriaceae (Subgroup 1); g__uncultured
OTU1801	0	0	0	0	1	0	0	0	0	1	0	0	0	1	0	d__Bacteria; p__Proteobacteria; c__Gammaproteobacteria; o__Legionellales; f__Legionellaceae; g__Legionella
OTU1802	0	0	1	0	0	0	0	0	1	1	0	1	0	0	0	d__Bacteria; p__Planctomycetes; c__Planctomycetacia; o__Planctomycetales; f__Planctomycetaceae; g__uncultured; s__uncultured Singulisphaera sp.
OTU1803	0	1	1	3	2	1	4	0	2	1	2	1	5	5	4	d__Bacteria; p__Gemmatimonadetes; c__Gemmatimonadetes; o__Gemmatimonadales; f__Gemmatimonadaceae; g__uncultured
OTU1804	102	125	114	120	144	148	197	166	185	136	131	116	136	130	133	d__Bacteria; p__Proteobacteria; c__Alphaproteobacteria; o__Rhizobiales; f__Xanthobacteraceae; g__Pseudolabrys; s__uncultured Pseudolabrys sp.
OTU1805	0	0	1	2	0	1	1	0	0	1	2	1	0	4	3	d__Bacteria; p__Proteobacteria; c__Alphaproteobacteria; o__Rhodospirillales; f__MNC12; g__norank; s__uncultured Rhodospirillales bacterium
OTU1806	1	0	1	0	0	0	0	0	0	0	0	1	0	0	0	d__Bacteria; p__Chloroflexi; c__Chloroflexia; o__Kallotenuales; f__AKIW781; g__norank
OTU1807	2	0	0	2	2	3	0	0	0	2	0	2	2	4	1	d__Bacteria; p__Planctomycetes; c__Planctomycetacia; o__Planctomycetales; f__Planctomycetaceae; g__Pirellula; s__uncultured bacterium
OTU1808	0	0	0	1	0	2	1	0	3	1	0	0	0	0	1	d__Bacteria; p__Proteobacteria; c__Alphaproteobacteria; o__Rhodospirillales; f__Rhodospirillaceae; g__Azospirillum
OTU1809	6	0	3	1	2	1	0	0	1	0	0	1	1	0	1	d__Bacteria; p__Chloroflexi; c__Chloroflexia; o__Kallotenuales; f__AKIW781; g__norank; s__uncultured bacterium
OTU1810	0	0	0	0	0	0	0	0	0	0	1	0	0	0	0	d__Bacteria; p__Proteobacteria; c__Alphaproteobacteria; o__Sphingomonadales; f__7B-8; g__norank
OTU1811	0	1	0	0	0	1	0	0	0	0	0	0	0	0	0	d__Bacteria
OTU1812	5	2	3	4	0	3	3	5	3	1	3	3	2	2	2	d__Bacteria; p__Planctomycetes; c__Planctomycetacia; o__Planctomycetales; f__Planctomycetaceae; g__Gemmata; s__uncultured bacterium
OTU1813	0	2	0	2	1	0	2	2	1	3	0	1	0	0	1	d__Bacteria; p__Firmicutes; c__Bacilli; o__Bacillales; f__Paenibacillaceae; g__Paenibacillus; s__Paenibacillus barengoltzii
OTU1814	0	1	0	2	2	7	7	5	6	1	1	1	1	1	3	d__Bacteria; p__Proteobacteria; c__Alphaproteobacteria; o__Rhodospirillales; f__Acetobacteraceae
OTU1815	0	0	1	0	1	0	0	0	0	0	0	2	4	0	0	d__Bacteria; p__Actinobacteria; c__Actinobacteria; o__Acidimicrobiales; f__uncultured; g__uncultured
OTU1816	0	1	0	2	0	2	0	0	1	1	0	1	1	2	1	d__Bacteria; p__Armatimonadetes; c__norank; o__norank; f__norank; g__norank
OTU1817	1	1	2	1	1	0	3	1	0	1	1	0	0	0	1	d__Bacteria; p__Armatimonadetes; c__norank; o__norank; f__norank; g__norank
OTU1818	8	18	21	11	21	13	14	9	8	5	4	11	9	12	15	d__Bacteria; p__Acidobacteria; c__Acidobacteria; o__Subgroup 6; f__norank; g__norank; s__uncultured Acidobacteriales bacterium
OTU1819	0	1	0	0	1	0	1	1	0	1	0	0	1	3	0	d__Bacteria; p__Planctomycetes; c__Planctomycetacia; o__Planctomycetales; f__Planctomycetaceae; g__uncultured
OTU1820	0	1	0	0	0	1	2	0	0	1	0	0	0	0	0	d__Bacteria; p__Chloroflexi; c__Ktedonobacteria; o__Ktedonobacterales; f__JG30a-KF-32; g__norank; s__uncultured bacterium
OTU1821	0	0	0	0	1	0	0	0	0	0	0	0	0	0	0	d__Bacteria; p__Acidobacteria; c__Acidobacteria; o__Acidobacteriales; f__Acidobacteriaceae (Subgroup 1); g__Telmatobacter; s__uncultured forest soil bacterium
OTU1822	0	0	0	1	5	0	0	1	0	0	0	0	0	1	0	d__Bacteria; p__Verrucomicrobia; c__OPB35 soil group; o__norank; f__norank; g__norank
OTU1823	56	60	48	69	60	48	40	37	51	44	65	33	54	52	45	d__Bacteria; p__Actinobacteria; c__Actinobacteria; o__Micromonosporales; f__Micromonosporaceae; g__Micromonospora
OTU1824	4	10	6	2	0	2	5	5	4	3	2	3	1	5	7	d__Bacteria; p__Acidobacteria; c__Acidobacteria; o__Subgroup 3; f__Unknown Family; g__Bryobacter; s__uncultured Acidobacteriales bacterium
OTU1825	0	0	0	0	0	0	0	0	0	0	1	0	0	0	0	d__Bacteria; p__Actinobacteria; c__Actinobacteria; o__norank; f__norank; g__norank; s__uncultured Micromonospora sp.
OTU1826	1	0	0	0	0	0	0	0	0	0	0	0	1	0	0	d__Bacteria; p__Planctomycetes; c__Phycisphaerae; o__WD2101 soil group; f__norank; g__norank; s__uncultured bacterium
OTU1827	0	2	0	0	0	0	0	0	0	1	0	0	0	0	1	d__Bacteria; p__Proteobacteria; c__Deltaproteobacteria; o__Myxococcales; f__mle1-27; g__norank
OTU1828	0	0	0	0	0	0	0	0	0	0	0	0	0	0	0	d__Bacteria; p__Proteobacteria; c__Gammaproteobacteria; o__Legionellales; f__Coxiellaceae; g__Aquicella
OTU1829	0	0	0	0	0	0	0	0	0	2	0	0	0	0	0	d__Bacteria
OTU1830	1	1	1	0	0	0	1	0	1	0	0	0	0	1	0	d__Bacteria; p__Elusimicrobia; c__Elusimicrobia; o__Lineage IIa; f__norank; g__norank; s__uncultured bacterium
OTU1831	1	4	5	4	5	5	2	1	5	2	7	0	0	1	2	d__Bacteria; p__Firmicutes; c__Clostridia; o__Clostridiales; f__Peptostreptococcaceae; g__Intestinibacter; s__Clostridium sp. 6-69
OTU1832	1	0	0	0	1	0	0	0	1	0	0	0	0	1	0	d__Bacteria; p__Armatimonadetes; c__Armatimonadia; o__Armatimonadales; f__norank; g__norank; s__uncultured bacterium
OTU1833	0	0	0	1	0	0	0	0	0	1	0	0	0	0	0	d__Bacteria; p__Proteobacteria; c__Deltaproteobacteria; o__Myxococcales; f__Haliangiaceae; g__Haliangium
OTU1834	15	9	10	5	2	5	7	1	3	17	14	11	4	7	2	d__Bacteria; p__Actinobacteria; c__Actinobacteria; o__Streptosporangiales; f__Streptosporangiales Incertae Sedis; g__Motilibacter; s__uncultured bacterium
OTU1835	0	0	0	0	0	0	1	0	0	0	0	0	0	0	0	d__Bacteria; p__Proteobacteria; c__Gammaproteobacteria; o__Legionellales; f__Coxiellaceae; g__Aquicella
OTU1836	1	0	1	2	1	3	0	1	2	0	0	1	0	4	0	d__Bacteria; p__Gemmatimonadetes; c__Gemmatimonadetes; o__Gemmatimonadales; f__Gemmatimonadaceae; g__uncultured
OTU1837	7	7	6	17	17	14	30	23	22	8	13	8	12	11	17	d__Bacteria; p__Planctomycetes; c__Planctomycetacia; o__Planctomycetales; f__Planctomycetaceae; g__Pirellula; s__uncultured Pasteuria sp.
OTU1838	1	0	0	0	0	0	0	0	0	1	0	0	0	0	0	d__Bacteria; p__Armatimonadetes; c__norank; o__norank; f__norank; g__norank; s__bacterium LY17
OTU1839	4	5	9	7	6	2	11	4	4	4	4	6	10	1	8	d__Bacteria; p__Chloroflexi; c__TK10; o__norank; f__norank; g__norank; s__uncultured Dehalococcoidetes bacterium
OTU1840	0	1	0	0	2	0	0	1	2	0	1	0	3	2	1	d__Bacteria; p__WCHB1-60; c__norank; o__norank; f__norank; g__norank; s__uncultured bacterium
OTU1841	7	3	5	3	3	5	4	8	6	2	12	9	4	7	5	d__Bacteria; p__Acidobacteria; c__Acidobacteria; o__Subgroup 3; f__Unknown Family; g__Bryobacter
OTU1842	1	0	0	0	0	0	0	1	0	1	0	1	1	0	1	d__Bacteria; p__Bacteroidetes; c__Sphingobacteriia; o__Sphingobacteriales; f__env.OPS 17; g__norank; s__uncultured Sphingobacteriales bacterium
OTU1843	16	24	19	18	14	10	12	13	12	6	9	21	16	18	12	d__Bacteria; p__Acidobacteria; c__Acidobacteria; o__Subgroup 3; f__Unknown Family; g__Bryobacter; s__uncultured Acidobacteria bacterium
OTU1844	1	0	0	2	1	0	0	0	0	0	0	0	1	0	1	d__Bacteria; p__Microgenomates; c__norank; o__norank; f__norank; g__norank
OTU1845	4	6	5	2	3	2	5	1	6	11	5	7	3	5	7	d__Bacteria; p__Actinobacteria; c__Actinobacteria; o__Acidimicrobiales; f__Acidimicrobiaceae; g__CL500-29 marine group
OTU1846	0	0	0	1	1	0	0	0	0	0	0	2	0	1	0	d__Bacteria; p__Proteobacteria; c__Deltaproteobacteria; o__GR-WP33-30; f__norank; g__norank; s__bacterium enrichment culture clone B126(2011)
OTU1847	0	0	0	5	0	0	0	0	0	0	0	0	0	0	1	d__Bacteria; p__Bacteroidetes; c__Sphingobacteriia; o__Sphingobacteriales; f__Chitinophagaceae
OTU1848	1	3	0	1	2	7	0	2	1	0	1	2	3	2	4	d__Bacteria; p__Actinobacteria; c__Actinobacteria; o__Solirubrobacterales; f__Conexibacteraceae; g__Conexibacter; s__uncultured bacterium
OTU1849	5	5	3	6	4	7	7	8	9	17	14	14	4	7	8	d__Bacteria; p__Acidobacteria; c__Acidobacteria; o__Subgroup 3; f__Unknown Family; g__Bryobacter
OTU1850	3	2	5	2	4	2	5	4	7	3	1	8	3	4	2	d__Bacteria; p__Proteobacteria; c__Gammaproteobacteria; o__Salinisphaerales; f__Salinisphaeraceae; g__uncultured; s__uncultured bacterium
OTU1851	0	2	0	0	0	0	0	0	1	3	3	3	1	0	1	d__Bacteria; p__Cyanobacteria; c__Cyanobacteria; o__norank; f__norank; g__norank
OTU1852	3	5	4	0	1	1	3	2	6	2	1	1	2	0	0	d__Bacteria; p__Proteobacteria; c__Deltaproteobacteria; o__Oligoflexales; f__norank; g__norank; s__uncultured bacterium
OTU1853	0	0	0	1	1	0	0	0	0	0	2	1	2	0	1	d__Bacteria; p__Nitrospirae; c__Nitrospira; o__norank; f__norank; g__Nitrospira; s__Nitrospira sp.
OTU1854	0	0	0	0	0	0	0	0	0	0	1	0	0	0	0	d__Bacteria; p__Cyanobacteria; c__Cyanobacteria; o__norank; f__norank; g__norank
OTU1855	0	0	0	0	0	0	0	0	0	1	0	0	1	0	0	d__Bacteria; p__Proteobacteria; c__Betaproteobacteria; o__TRA3-20; f__norank; g__norank
OTU1856	1	0	0	0	1	0	0	2	1	0	2	1	2	2	5	d__Bacteria; p__Proteobacteria; c__Alphaproteobacteria; o__Rhodospirillales; f__Acetobacteraceae; g__Roseomonas
OTU1857	31	22	28	21	16	20	23	19	18	17	24	26	18	18	18	d__Bacteria; p__Nitrospirae; c__Nitrospira; o__norank; f__norank; g__Nitrospira; s__uncultured Nitrospirales bacterium
OTU1858	0	0	0	1	0	0	0	0	0	2	0	0	0	0	1	d__Bacteria; p__Acidobacteria; c__Acidobacteria; o__Subgroup 4; f__Unknown Family; g__Blastocatella; s__uncultured organism
OTU1859	0	0	0	0	0	1	0	0	0	1	1	1	1	0	2	d__Bacteria; p__Proteobacteria; c__Deltaproteobacteria; o__Myxococcales; f__Haliangiaceae; g__Haliangium; s__uncultured Kofleria sp.
OTU1860	0	0	0	0	0	0	0	0	0	0	0	0	0	0	0	d__Bacteria; p__Gemmatimonadetes; c__Gemmatimonadetes; o__AT425-EubC11 terrestrial group; f__norank; g__norank; s__uncultured bacterium
OTU1861	0	0	0	1	0	1	1	0	0	0	0	2	0	0	0	d__Bacteria; p__Chloroflexi; c__Chloroflexia; o__Chloroflexales; f__Roseiflexaceae; g__Roseiflexus
OTU1862	0	3	4	2	5	6	3	4	1	4	6	1	15	6	9	d__Bacteria; p__Proteobacteria; c__Deltaproteobacteria; o__GR-WP33-30; f__norank; g__norank
OTU1863	0	0	2	0	0	0	1	0	2	0	1	0	0	0	0	d__Bacteria; p__Chloroflexi; c__JG30-KF-CM66; o__norank; f__norank; g__norank; s__uncultured Caldilinea sp.
OTU1864	7	1	2	6	8	3	7	2	4	3	3	11	5	3	10	d__Bacteria; p__Proteobacteria; c__Alphaproteobacteria; o__Rhodospirillales; f__DA111; g__norank
OTU1865	0	0	0	0	0	0	0	0	0	0	0	1	0	0	1	d__Bacteria
OTU1866	1	0	0	1	1	0	2	3	2	0	3	0	4	2	5	d__Bacteria; p__Chloroflexi; c__Ktedonobacteria; o__JG30-KF-AS9; f__norank; g__norank; s__Chloroflexi bacterium Ellin7237
OTU1867	2	0	1	0	1	6	4	0	1	4	2	4	6	2	0	d__Bacteria; p__Firmicutes; c__Clostridia; o__Clostridiales; f__Lachnospiraceae; g__Mobilitalea; s__uncultured bacterium
OTU1868	0	0	0	0	0	0	0	1	0	0	0	0	0	0	0	d__Bacteria
OTU1869	0	0	0	0	0	0	1	0	0	1	0	0	0	0	0	d__Bacteria; p__Planctomycetes; c__Planctomycetacia; o__Planctomycetales; f__Planctomycetaceae; g__uncultured; s__uncultured bacterium
OTU1870	32	33	42	38	56	49	45	41	43	85	79	70	41	31	21	d__Bacteria; p__Proteobacteria; c__Gammaproteobacteria; o__Xanthomonadales; f__Xanthomonadaceae; g__Frateuria; s__Frateuria aurantia
OTU1871	2	0	0	1	0	1	0	0	1	1	1	0	0	0	2	d__Bacteria; p__Chloroflexi; c__TK10; o__norank; f__norank; g__norank
OTU1872	20	22	19	20	26	29	24	31	16	13	24	26	22	16	12	d__Bacteria; p__Proteobacteria; c__Deltaproteobacteria; o__Myxococcales; f__Haliangiaceae; g__Haliangium
OTU1873	3	4	3	3	0	1	0	0	4	1	2	2	4	5	14	d__Bacteria; p__Firmicutes; c__Bacilli; o__Bacillales; f__Sporolactobacillaceae
OTU1874	0	1	3	0	0	0	0	0	0	1	0	0	1	1	0	d__Bacteria; p__Actinobacteria; c__Actinobacteria; o__Frankiales
OTU1875	0	0	0	0	0	1	0	1	0	1	0	0	0	0	0	d__Bacteria; p__Chloroflexi; c__JG30-KF-CM66; o__norank; f__norank; g__norank
OTU1876	90	74	79	101	124	112	153	155	149	64	70	70	63	69	62	d__Bacteria; p__Acidobacteria; c__Acidobacteria; o__Acidobacteriales; f__Acidobacteriaceae (Subgroup 1); g__uncultured
OTU1877	0	0	0	1	0	0	0	0	0	2	0	1	1	3	1	d__Bacteria; p__Planctomycetes; c__OM190; o__norank; f__norank; g__norank; s__uncultured bacterium
OTU1878	2	2	3	2	1	1	0	0	2	0	0	0	6	1	1	d__Bacteria; p__Chloroflexi; c__JG37-AG-4; o__norank; f__norank; g__norank; s__uncultured Chloroflexi bacterium
OTU1879	0	0	0	0	0	0	1	0	0	0	0	0	1	1	0	d__Bacteria; p__Proteobacteria; c__Alphaproteobacteria; o__Rickettsiales; f__Mitochondria; g__norank; s__Phytophthora ramorum (Sudden oak death agent)
OTU1880	1	1	1	0	0	0	0	0	0	0	0	1	1	1	1	d__Bacteria
OTU1881	40	33	28	19	27	19	20	25	22	19	21	24	26	23	25	d__Bacteria; p__Actinobacteria; c__Actinobacteria; o__Gaiellales; f__uncultured; g__uncultured
OTU1882	0	0	0	1	0	0	0	0	0	0	0	0	0	1	1	d__Bacteria; p__Bacteroidetes; c__Sphingobacteriia; o__Sphingobacteriales; f__Chitinophagaceae; g__uncultured; s__uncultured bacterium
OTU1883	0	0	0	0	1	0	0	0	0	0	0	0	0	0	0	d__Bacteria; p__Proteobacteria; c__Gammaproteobacteria; o__NKB5; f__norank; g__norank
OTU1884	30	25	24	34	35	22	29	25	37	25	24	27	33	29	26	d__Bacteria; p__Actinobacteria; c__Actinobacteria; o__Gaiellales; f__uncultured; g__uncultured
OTU1885	2	9	7	0	1	0	0	2	2	2	2	1	3	3	3	d__Bacteria
OTU1886	0	0	0	0	0	0	0	1	0	1	0	1	0	0	0	d__Bacteria
OTU1887	27	15	20	35	31	23	45	36	64	23	30	19	18	19	15	d__Bacteria; p__Proteobacteria; c__Alphaproteobacteria; o__Rhodospirillales; f__DA111; g__norank
OTU1888	0	1	2	7	1	2	1	1	1	3	5	2	2	3	5	d__Bacteria; p__Proteobacteria; c__Deltaproteobacteria; o__GR-WP33-30; f__norank; g__norank; s__uncultured Gemmatimonadetes bacterium
OTU1889	0	0	0	0	1	1	0	0	0	0	0	0	0	2	0	d__Bacteria; p__Bacteroidetes; c__Sphingobacteriia; o__Sphingobacteriales; f__Chitinophagaceae; g__uncultured
OTU1890	2	1	7	2	0	1	0	1	2	0	0	1	0	1	0	d__Bacteria; p__Planctomycetes; c__Planctomycetacia; o__Planctomycetales; f__Planctomycetaceae; g__uncultured; s__uncultured bacterium
OTU1891	0	0	0	3	0	0	0	0	0	0	0	1	3	2	1	d__Bacteria; p__Chloroflexi; c__P2-11E; o__norank; f__norank; g__norank; s__uncultured bacterium
OTU1892	0	0	0	0	0	0	0	0	0	0	0	0	0	0	0	d__Bacteria; p__Proteobacteria; c__Alphaproteobacteria; o__Rickettsiales; f__Mitochondria; g__norank
OTU1893	0	2	0	0	1	1	0	2	0	0	0	2	3	1	0	d__Bacteria; p__Actinobacteria; c__Actinobacteria; o__Acidimicrobiales; f__uncultured; g__uncultured; s__uncultured bacterium
OTU1894	1	1	2	2	2	3	1	2	0	3	4	2	4	5	4	d__Bacteria; p__Armatimonadetes; c__Armatimonadia; o__Armatimonadales; f__norank; g__norank; s__uncultured Armatimonadetes bacterium
OTU1895	0	0	0	0	0	0	2	1	1	2	0	1	3	1	0	d__Bacteria; p__Proteobacteria; c__Deltaproteobacteria; o__Myxococcales; f__27F-1492R; g__norank; s__uncultured bacterium
OTU1896	0	0	0	0	0	0	0	0	0	0	0	0	0	0	0	d__Bacteria; p__Planctomycetes; c__Planctomycetacia; o__Planctomycetales; f__Planctomycetaceae
OTU1897	8	5	10	4	2	5	7	6	1	2	1	5	2	3	3	d__Bacteria; p__Proteobacteria; c__Alphaproteobacteria; o__Rhodospirillales
OTU1898	0	0	0	0	0	0	1	0	0	0	0	0	0	0	0	d__Bacteria; p__Chloroflexi; c__Ktedonobacteria; o__JG30-KF-AS9; f__norank; g__norank
OTU1899	1	1	1	5	1	4	2	3	6	2	7	2	4	3	3	d__Bacteria; p__Actinobacteria; c__Actinobacteria; o__Acidimicrobiales; f__uncultured; g__uncultured
OTU1900	63	44	44	32	46	41	45	44	63	40	32	35	25	36	68	d__Bacteria; p__Actinobacteria; c__Actinobacteria; o__Frankiales; f__Acidothermaceae; g__Acidothermus; s__uncultured bacterium
OTU1901	16	12	8	14	22	19	27	20	24	6	15	23	19	14	18	d__Bacteria; p__Planctomycetes; c__Phycisphaerae; o__WD2101 soil group; f__norank; g__norank
OTU1902	3	1	0	2	2	3	1	2	2	0	0	2	1	3	0	d__Bacteria; p__Planctomycetes; c__Planctomycetacia; o__Planctomycetales; f__Planctomycetaceae; g__uncultured; s__uncultured bacterium
OTU1903	0	0	0	1	0	3	2	1	0	0	1	0	0	1	1	d__Bacteria; p__Proteobacteria; c__Deltaproteobacteria; o__Oligoflexales; f__norank; g__norank
OTU1904	0	0	0	2	0	0	0	0	0	0	0	1	0	0	0	d__Bacteria; p__Chloroflexi
OTU1905	0	4	3	2	1	0	2	3	1	0	1	0	0	1	1	d__Bacteria; p__Proteobacteria; c__Alphaproteobacteria; o__Rhizobiales; f__Phyllobacteriaceae; g__Mesorhizobium
OTU1906	0	0	2	0	1	1	1	0	1	0	1	0	0	0	0	d__Bacteria; p__Acidobacteria; c__Acidobacteria; o__Subgroup 17; f__norank; g__norank
OTU1907	5	6	1	11	3	8	1	3	4	1	0	0	3	5	1	d__Bacteria; p__Actinobacteria; c__Actinobacteria; o__Catenulisporales; f__Actinospicaceae; g__Actinospica; s__bacterium Ellin5012
OTU1908	39	39	52	17	18	21	20	16	17	6	8	9	28	36	25	d__Bacteria; p__Acidobacteria; c__Acidobacteria; o__Subgroup 10; f__ABS-19; g__norank; s__uncultured bacterium
OTU1909	60	44	51	33	24	30	18	23	21	21	23	24	40	36	25	d__Bacteria; p__Bacteroidetes; c__Sphingobacteriia; o__Sphingobacteriales; f__Chitinophagaceae; g__uncultured
OTU1910	2	3	5	7	1	4	2	3	4	4	3	3	3	0	1	d__Bacteria; p__Armatimonadetes; c__Chthonomonadetes; o__Chthonomonadales; f__Chthonomonadaceae; g__Chthonomonas
OTU1911	1	0	1	1	2	0	0	1	2	1	1	0	0	2	1	d__Bacteria; p__Firmicutes; c__Bacilli; o__SHBZ1548; f__norank; g__norank; s__uncultured bacterium
OTU1912	6	4	4	4	3	4	3	6	4	2	3	4	11	4	4	d__Bacteria; p__Planctomycetes; c__Phycisphaerae; o__WD2101 soil group; f__norank; g__norank
OTU1913	5	2	2	1	3	0	0	2	1	3	1	1	7	4	4	d__Bacteria; p__Proteobacteria; c__Alphaproteobacteria; o__Rhodospirillales; f__DA111; g__norank; s__uncultured Rhodospirillaceae bacterium
OTU1914	9	9	12	12	5	9	11	12	9	19	9	10	3	6	10	d__Bacteria; p__Chloroflexi; c__Ktedonobacteria; o__JG30-KF-AS9; f__norank; g__norank; s__uncultured bacterium
OTU1915	0	0	2	1	2	0	0	1	0	0	1	2	1	2	0	d__Bacteria; p__Actinobacteria; c__Actinobacteria; o__Acidimicrobiales
OTU1916	8	4	8	11	9	5	4	2	1	7	8	3	14	13	7	d__Bacteria; p__Actinobacteria; c__Actinobacteria; o__Propionibacteriales; f__Nocardioidaceae; g__Aeromicrobium; s__uncultured bacterium
OTU1917	0	0	0	0	1	0	0	0	0	0	0	0	0	1	1	d__Bacteria; p__Planctomycetes; c__Planctomycetacia; o__Planctomycetales; f__Planctomycetaceae; g__uncultured; s__uncultured bacterium
OTU1918	0	0	0	2	2	0	0	0	0	1	0	0	1	1	0	d__Bacteria; p__Planctomycetes; c__Phycisphaerae; o__WD2101 soil group; f__norank; g__norank; s__uncultured planctomycete
OTU1919	19	9	17	2	0	11	6	5	11	15	4	11	4	4	7	d__Bacteria
OTU1920	0	0	0	0	0	0	0	0	0	0	0	0	0	0	0	d__Bacteria; p__Gemmatimonadetes; c__Gemmatimonadetes; o__Gemmatimonadales; f__Gemmatimonadaceae; g__Gemmatimonas
OTU1921	5	12	5	15	16	11	9	11	15	6	12	7	11	12	13	d__Bacteria; p__Actinobacteria; c__Actinobacteria; o__Pseudonocardiales; f__Pseudonocardiaceae; g__Pseudonocardia
OTU1922	3	4	3	6	4	9	3	10	5	8	6	3	8	2	4	d__Bacteria; p__Planctomycetes; c__Phycisphaerae; o__WD2101 soil group; f__norank; g__norank
OTU1923	0	1	2	1	5	6	1	3	2	3	4	0	0	0	0	d__Bacteria; p__Proteobacteria; c__Deltaproteobacteria; o__Myxococcales; f__Vulgatibacteraceae; g__Vulgatibacter
OTU1924	1	1	1	1	0	0	1	0	0	2	1	4	1	5	4	d__Bacteria; p__Proteobacteria; c__Alphaproteobacteria; o__Rhodospirillales; f__DA111; g__norank
OTU1925	0	1	0	3	5	3	1	0	0	1	1	4	3	6	4	d__Bacteria; p__Proteobacteria; c__Alphaproteobacteria; o__Rhizobiales; f__JG34-KF-361; g__norank; s__uncultured alpha proteobacterium
OTU1926	0	0	0	0	0	0	0	0	0	0	0	0	0	0	0	d__Bacteria; p__Planctomycetes; c__Planctomycetacia; o__Planctomycetales; f__Planctomycetaceae; g__uncultured
OTU1927	2	0	1	0	0	0	1	1	0	0	3	0	2	0	0	d__Bacteria; p__WCHB1-60; c__norank; o__norank; f__norank; g__norank; s__uncultured bacterium
OTU1928	0	0	0	0	0	0	0	0	1	0	1	1	0	2	0	d__Bacteria
OTU1929	1	1	0	2	2	4	1	1	2	2	1	4	0	1	0	d__Bacteria; p__Proteobacteria; c__Alphaproteobacteria; o__Rhodospirillales; f__Acetobacteraceae
OTU1930	22	15	24	16	15	18	12	12	16	30	20	23	25	28	15	d__Bacteria; p__Proteobacteria; c__Betaproteobacteria; o__Burkholderiales; f__Burkholderiaceae; g__Burkholderia
OTU1931	11	19	10	26	20	29	35	25	33	18	7	14	24	27	17	d__Bacteria; p__Proteobacteria; c__Alphaproteobacteria; o__Rhizobiales
OTU1932	0	0	1	1	1	0	1	0	1	0	1	2	0	0	0	d__Bacteria; p__Armatimonadetes; c__Armatimonadia; o__Armatimonadales; f__norank; g__norank
OTU1933	0	3	1	0	1	0	0	1	0	0	1	2	0	2	2	d__Bacteria; p__Armatimonadetes; c__Chthonomonadetes; o__Chthonomonadales; f__Chthonomonadaceae; g__Chthonomonas; s__uncultured Armatimonadetes bacterium
OTU1934	1	0	0	0	1	2	0	0	1	12	4	4	1	1	2	d__Bacteria; p__Cyanobacteria; c__Cyanobacteria; o__norank; f__norank; g__norank; s__Ettlia pseudoalveolaris
OTU1935	5	5	3	4	3	2	5	2	3	7	5	9	2	5	4	d__Bacteria; p__Proteobacteria; c__Alphaproteobacteria; o__Rhizobiales
OTU1936	0	0	0	0	0	0	1	0	1	0	0	0	0	1	0	d__Bacteria; p__TM6; c__norank; o__norank; f__norank; g__norank; s__uncultured bacterium
OTU1937	0	0	0	1	0	2	0	0	0	1	1	1	2	2	1	d__Bacteria; p__Bacteroidetes; c__Flavobacteriia; o__Flavobacteriales; f__Flavobacteriaceae; g__Flavobacterium
OTU1938	0	0	0	0	0	0	1	1	0	0	0	0	0	0	0	d__Bacteria; p__Proteobacteria; c__Deltaproteobacteria; o__Myxococcales; f__Sandaracinaceae; g__uncultured; s__uncultured bacterium
OTU1939	28	28	24	26	19	31	27	38	40	38	30	19	40	37	30	d__Bacteria; p__Proteobacteria; c__Betaproteobacteria; o__SC-I-84; f__norank; g__norank; s__uncultured beta proteobacterium
OTU1940	2	3	4	4	4	0	3	4	3	5	7	2	3	2	4	d__Bacteria; p__Proteobacteria; c__Alphaproteobacteria; o__Rhizobiales; f__alphaI cluster; g__norank
OTU1941	0	0	0	0	0	0	0	0	0	0	0	0	0	0	0	d__Bacteria; p__Proteobacteria; c__Alphaproteobacteria; o__Rhizobiales
OTU1942	2	3	1	1	2	1	1	0	0	1	0	1	1	2	2	d__Bacteria; p__Chloroflexi; c__Elev-1554; o__norank; f__norank; g__norank; s__uncultured bacterium
OTU1943	0	0	0	0	0	0	1	0	1	4	1	1	0	0	0	d__Bacteria
OTU1944	0	0	0	0	0	0	0	0	0	0	1	0	0	0	1	d__Bacteria; p__Proteobacteria; c__Deltaproteobacteria; o__Oligoflexales; f__Oligoflexaceae; g__norank
OTU1945	1	0	4	0	0	1	0	0	2	1	3	3	2	2	2	d__Bacteria; p__Planctomycetes; c__Planctomycetacia; o__Planctomycetales; f__Planctomycetaceae; g__Singulisphaera; s__uncultured bacterium
OTU1946	0	3	1	3	4	4	2	2	1	2	1	0	1	4	3	d__Bacteria; p__Acidobacteria; c__Acidobacteria; o__Subgroup 10; f__Sva0725; g__norank; s__uncultured bacterium
OTU1947	4	5	6	5	7	2	8	5	5	6	4	5	3	3	3	d__Bacteria; p__Armatimonadetes; c__Armatimonadia; o__Armatimonadales; f__norank; g__norank
OTU1948	12	4	6	18	22	12	7	7	10	17	19	17	26	27	35	d__Bacteria; p__Chloroflexi; c__Gitt-GS-136; o__norank; f__norank; g__norank
OTU1949	0	0	0	0	0	0	0	1	0	0	0	0	1	0	0	d__Bacteria; p__Tenericutes; c__Mollicutes; o__Haloplasmatales; f__Haloplasmataceae; g__Haloplasma; s__Haloplasmatales bacterium 4B
OTU1950	1	1	0	2	0	1	0	0	1	0	0	2	0	0	0	d__Bacteria; p__Chloroflexi; c__TK10; o__norank; f__norank; g__norank
OTU1951	0	0	0	0	0	1	0	0	0	0	0	0	0	0	2	d__Bacteria; p__Actinobacteria; c__Actinobacteria; o__norank; f__norank; g__norank
OTU1952	0	1	0	0	0	0	1	0	0	0	0	0	0	0	0	d__Bacteria; p__Firmicutes; c__Bacilli; o__Bacillales; f__Paenibacillaceae; g__Paenibacillus
OTU1953	3	4	3	2	1	1	0	1	6	1	2	0	0	3	2	d__Bacteria; p__Chloroflexi; c__JG30-KF-CM66; o__norank; f__norank; g__norank
OTU1954	9	11	6	5	1	3	1	6	4	21	25	16	7	9	7	d__Bacteria; p__Actinobacteria; c__Actinobacteria; o__Micrococcales; f__Dermacoccaceae; g__Flexivirga
OTU1955	5	4	5	7	3	3	3	3	6	4	3	2	10	3	12	d__Bacteria; p__Chloroflexi; c__Thermomicrobia; o__AKYG1722; f__norank; g__norank
OTU1956	1	0	1	1	0	0	0	0	1	0	0	2	0	0	1	d__Bacteria; p__Chloroflexi; c__Thermomicrobia
OTU1957	0	0	1	7	5	9	1	4	2	5	1	6	6	11	3	d__Bacteria; p__Proteobacteria; c__Betaproteobacteria
OTU1958	5	6	5	18	14	15	17	12	25	7	6	5	7	14	14	d__Bacteria; p__Planctomycetes; c__BD7-11; o__norank; f__norank; g__norank; s__uncultured bacterium
OTU1959	0	2	1	0	3	2	0	1	0	0	0	1	2	2	2	d__Bacteria; p__Actinobacteria; c__Actinobacteria; o__Pseudonocardiales; f__Pseudonocardiaceae; g__Pseudonocardia; s__Pseudonocardia rhizophila
OTU1960	0	2	1	3	5	3	0	0	3	0	1	2	0	1	1	d__Bacteria; p__Planctomycetes; c__Planctomycetacia; o__Planctomycetales; f__Planctomycetaceae; g__Pir4 lineage
OTU1961	0	0	1	0	1	1	0	0	0	0	0	0	0	1	0	d__Bacteria; p__Actinobacteria; c__Actinobacteria; o__Acidimicrobiales; f__uncultured; g__uncultured
OTU1962	39	48	30	2	6	7	11	9	8	7	1	8	8	18	11	d__Bacteria; p__Actinobacteria; c__Actinobacteria; o__Acidimicrobiales; f__uncultured; g__uncultured
OTU1963	0	0	0	1	1	0	0	0	0	0	0	1	2	1	0	d__Bacteria; p__Chloroflexi; c__Anaerolineae; o__Anaerolineales; f__Anaerolineaceae; g__uncultured; s__uncultured sludge bacterium S14
OTU1964	0	0	1	1	2	0	0	1	2	1	0	0	0	1	0	d__Bacteria; p__Firmicutes; c__Clostridia; o__Clostridiales; f__Caldicoprobacteraceae; g__Caldicoprobacter
OTU1965	0	1	0	0	0	0	0	0	0	0	0	0	0	0	0	d__Bacteria
OTU1966	0	0	0	0	0	0	0	0	0	0	0	1	0	0	0	d__Bacteria; p__Proteobacteria; c__Betaproteobacteria; o__Burkholderiales; f__Oxalobacteraceae
OTU1967	0	0	0	0	1	2	0	0	0	1	1	0	0	0	0	d__Bacteria
OTU1968	0	3	3	2	8	4	6	10	3	0	5	5	5	3	4	d__Bacteria; p__Proteobacteria; c__Deltaproteobacteria; o__Myxococcales; f__Haliangiaceae; g__Haliangium; s__uncultured bacterium
OTU1969	2	4	2	0	0	0	0	0	0	0	1	0	0	0	0	d__Bacteria; p__Firmicutes; c__Erysipelotrichia; o__Erysipelotrichales; f__Erysipelotrichaceae; g__Asteroleplasma; s__uncultured bacterium
OTU1970	0	0	1	2	4	4	0	1	0	8	4	1	2	1	1	d__Bacteria; p__Acidobacteria; c__Acidobacteria; o__Acidobacteriales; f__Acidobacteriaceae (Subgroup 1); g__uncultured; s__uncultured Acidobacteria bacterium
OTU1971	4	1	2	1	4	3	3	1	7	4	4	3	1	1	3	d__Bacteria; p__Chloroflexi; c__Thermomicrobia; o__JG30-KF-CM45; f__norank; g__norank; s__uncultured bacterium
OTU1972	2	0	3	1	0	1	0	0	0	1	2	1	1	2	5	d__Bacteria; p__Proteobacteria; c__Alphaproteobacteria; o__Sphingomonadales; f__Sphingomonadaceae; g__Sphingomonas; s__Sphingomonas faeni
OTU1973	1	0	0	3	3	3	1	1	1	3	0	3	1	4	1	d__Bacteria; p__Armatimonadetes; c__norank; o__norank; f__norank; g__norank; s__uncultured Armatimonadetes bacterium
OTU1974	1	2	0	6	6	2	2	4	4	1	1	4	0	0	1	d__Bacteria; p__Bacteroidetes; c__Sphingobacteriia; o__Sphingobacteriales; f__env.OPS 17; g__norank; s__uncultured Bacteroidetes bacterium
OTU1975	1	0	1	0	2	0	0	0	0	0	0	0	0	0	0	d__Bacteria
OTU1976	0	0	0	0	0	0	0	0	0	0	0	0	1	0	0	d__Bacteria; p__Proteobacteria; c__Gammaproteobacteria; o__NKB5; f__norank; g__norank
OTU1977	0	1	2	1	0	0	1	1	0	0	0	0	0	0	0	d__Bacteria
OTU1978	3	6	10	4	1	3	6	5	5	0	2	3	4	3	1	d__Bacteria; p__Armatimonadetes; c__norank; o__norank; f__norank; g__norank; s__uncultured Armatimonadetes bacterium
OTU1979	1	3	0	1	2	1	4	2	2	1	0	0	2	1	0	d__Bacteria; p__Planctomycetes; c__Phycisphaerae; o__WD2101 soil group; f__norank; g__norank; s__Planctomycetales bacterium Ellin7244
OTU1980	0	0	0	0	0	0	0	0	0	0	0	0	1	0	0	d__Bacteria; p__Proteobacteria; c__Betaproteobacteria; o__TRA3-20; f__norank; g__norank; s__uncultured Thiobacillus sp.
OTU1981	0	0	0	0	0	0	0	0	0	0	1	0	0	0	0	d__Bacteria; p__Bacteroidetes; c__Sphingobacteriia; o__Sphingobacteriales; f__Chitinophagaceae; g__Parafilimonas; s__uncultured bacterium
OTU1982	0	0	0	0	0	0	0	0	0	0	0	0	0	4	0	d__Bacteria; p__Proteobacteria; c__Alphaproteobacteria; o__Sphingomonadales; f__Sphingomonadaceae; g__Zymomonas
OTU1983	0	0	0	1	0	0	0	0	0	0	1	0	0	0	0	d__Bacteria; p__Proteobacteria; c__Deltaproteobacteria; o__Oligoflexales; f__Oligoflexaceae; g__norank; s__uncultured bacterium
OTU1984	0	0	0	0	0	1	1	0	1	0	1	2	0	0	0	d__Bacteria; p__Bacteroidetes; c__Cytophagia; o__Cytophagales; f__Cytophagaceae; g__uncultured; s__uncultured Flexibacteraceae bacterium
OTU1985	0	1	0	0	0	0	0	0	0	0	0	0	0	0	1	d__Bacteria; p__Firmicutes; c__Bacilli; o__Bacillales; f__Paenibacillaceae; g__Paenibacillus
OTU1986	0	0	0	3	4	2	0	0	0	1	4	1	1	1	0	d__Bacteria; p__Chloroflexi; c__Chloroflexia; o__Chloroflexales; f__Roseiflexaceae; g__Roseiflexus; s__uncultured bacterium
OTU1987	0	0	0	0	0	0	0	0	0	0	0	0	0	0	0	d__Bacteria; p__Chloroflexi; c__JG30-KF-CM66; o__norank; f__norank; g__norank
OTU1988	0	0	1	0	0	1	0	0	0	0	0	0	0	0	0	d__Bacteria; p__Planctomycetes; c__Phycisphaerae; o__WD2101 soil group; f__norank; g__norank; s__uncultured bacterium
OTU1989	103	78	66	102	128	100	92	93	123	88	91	111	109	100	107	d__Bacteria; p__Actinobacteria; c__Actinobacteria; o__Solirubrobacterales; f__Solirubrobacteraceae; g__Solirubrobacter; s__uncultured bacterium
OTU1990	0	0	1	1	0	0	0	1	0	0	0	0	0	0	0	d__Bacteria
OTU1991	0	0	0	0	0	0	0	0	0	2	1	1	0	0	0	d__Bacteria; p__Proteobacteria
OTU1992	0	0	0	1	1	4	0	2	0	1	1	0	0	0	1	d__Bacteria; p__Elusimicrobia; c__Elusimicrobia; o__Lineage IIa; f__norank; g__norank
OTU1993	0	0	1	1	0	2	8	11	4	6	3	2	0	3	0	d__Bacteria; p__WCHB1-60; c__norank; o__norank; f__norank; g__norank
OTU1994	0	2	0	0	0	0	0	0	0	0	0	0	0	0	0	d__Bacteria; p__Firmicutes
OTU1995	0	0	0	0	0	0	0	0	0	0	0	3	0	1	0	d__Bacteria; p__TM6; c__norank; o__norank; f__norank; g__norank; s__uncultured bacterium
OTU1996	12	14	5	22	24	20	18	16	12	18	6	8	33	35	27	d__Bacteria; p__Proteobacteria; c__Gammaproteobacteria; o__Xanthomonadales; f__Xanthomonadaceae; g__Dokdonella; s__uncultured Dokdonella sp.
OTU1997	2	1	1	5	2	1	1	0	1	0	0	0	1	0	0	d__Bacteria; p__Planctomycetes; c__Pla4 lineage; o__norank; f__norank; g__norank; s__uncultured bacterium
OTU1998	0	0	0	3	0	0	1	0	0	2	0	0	1	0	2	d__Bacteria; p__Firmicutes; c__Bacilli; o__C178B; f__norank; g__norank; s__Bacillales bacterium Mi4
OTU1999	36	44	37	13	9	14	7	14	12	9	8	13	9	12	9	d__Bacteria; p__Actinobacteria; c__Actinobacteria; o__Solirubrobacterales; f__480-2; g__norank; s__uncultured bacterium
OTU2000	36	43	36	28	48	46	44	48	36	51	61	47	35	31	36	d__Bacteria; p__Planctomycetes; c__Phycisphaerae; o__WD2101 soil group; f__norank; g__norank; s__uncultured Planctomycetales bacterium
OTU2001	0	0	0	0	1	1	0	0	0	0	0	0	0	0	0	d__Bacteria; p__Microgenomates; c__norank; o__norank; f__norank; g__norank; s__uncultured bacterium
OTU2002	0	0	0	1	0	1	1	0	0	1	0	0	1	0	0	d__Bacteria; p__Firmicutes; c__Clostridia; o__Clostridiales; f__Clostridiaceae 1; g__Clostridium sensu stricto 12
OTU2003	2	0	6	0	0	0	0	1	1	0	1	0	0	0	0	d__Bacteria; p__Firmicutes; c__Negativicutes; o__Selenomonadales; f__Veillonellaceae; g__Sporomusa; s__uncultured Sporomusa sp.
OTU2004	0	0	0	0	0	0	0	2	1	0	0	0	2	0	2	d__Bacteria; p__Firmicutes; c__Bacilli; o__SHBZ1548; f__norank; g__norank; s__uncultured bacterium
OTU2005	3	0	3	1	1	0	0	3	0	1	3	1	2	0	1	d__Bacteria; p__Firmicutes; c__Bacilli; o__Bacillales; f__Paenibacillaceae; g__Paenibacillus
OTU2006	0	0	0	0	0	0	0	0	0	0	1	0	0	1	0	d__Bacteria; p__Firmicutes; c__Bacilli; o__Bacillales; f__Paenibacillaceae; g__Paenibacillus
OTU2007	9	6	8	1	1	0	3	3	0	0	3	2	9	4	2	d__Bacteria; p__Chloroflexi; c__Thermomicrobia; o__AKYG1722; f__norank; g__norank; s__uncultured bacterium
OTU2008	14	13	9	11	17	13	19	19	22	6	15	13	13	7	12	d__Bacteria; p__Planctomycetes; c__Planctomycetacia; o__Planctomycetales; f__Planctomycetaceae; g__Gemmata
OTU2009	0	0	1	0	0	0	0	1	1	0	1	0	1	1	0	d__Bacteria; p__Gemmatimonadetes; c__Gemmatimonadetes; o__Gemmatimonadales; f__Gemmatimonadaceae; g__Gemmatimonas; s__uncultured bacterium
OTU2010	8	8	12	7	11	5	0	1	1	6	4	6	12	8	15	d__Bacteria; p__Actinobacteria; c__Actinobacteria; o__Solirubrobacterales; f__288-2; g__norank; s__uncultured bacterium
[truncated: 1,300 more rows]
